# Supplementary material for: 3-[(2-Formyl­thio­phen-3-yl)(hy­droxy)meth­yl]thio­phene-2-carbaldehyde
Source: Acta Crystallogr Sect E Struct Rep Online. 2011 Dec 21;68(Pt 1):o182. doi: 10.1107/S1600536811052500 (PMC3254520; doi:10.1107/S1600536811052500)
Supplement: Supplementary file 1 [file e-68-0o182-sup1.cif]

##############################################################################
#                                                                            #
# This CIF contains the data in a paper accepted for publication in          #
# Acta Crystallographica Section E. It conforms to the requirements of       #
# Notes for Authors for Acta Crystallographica Section E, and has been       #
# peer reviewed under the auspices of the IUCr Commission on Journals.       #
#                                                                            #
# Full details of the Crystallographic Information File format               #
# are given in the paper "The Crystallographic Information File (CIF):       #
# a New Standard Archive File for Crystallography" by S. R. Hall, F. H.      #
# Allen and I. D. Brown [Acta Cryst. (1991), A47, 655-685].                  #
#                                                                            #
# The current version of the core CIF dictionary is obtainable from          #
# ftp://ftp.iucr.org/pub/cif_core.dic.                                       #
#                                                                            #
# Software is freely available for graphical display of the structure(s)     #
# in this CIF. For information consult the CIF software page                 #
# http://www.iucr.org/resources/cif/software.                                #
#                                                                            #
# This file may be used for bona fide research purposes within the           #
# scientific community so long as proper attribution is given to the journal # 
# article from which it was obtained.                                        #
#                                                                            #
##############################################################################
data_global
_audit_creation_method     SHELXL-97
_journal_date_recd_electronic     2011-11-14
_journal_date_accepted     2011-12-06
_journal_name_full     'Acta Crystallographica, Section E'
_journal_year     2012
_journal_volume     68
_journal_issue      1
_journal_page_first     o182
_journal_page_last     o182
_journal_paper_category     QO
_journal_paper_doi     10.1107/S1600536811052500
_journal_coeditor_code     MW2040
_publ_contact_author_name     'Prof. Guijuan Li'
_publ_contact_author_address
;
School of Chemical Engineering
Changchun University of Technology
Changchun 130012
People's Republic of China
;
_publ_contact_author_email     liguijuan@mail.ccut.edu.cn
_publ_contact_author_fax     '86 431 85716463'
_publ_contact_author_phone     '86 431 85716328'
_publ_section_title
;
3-[(2-Formylthiophen-3-yl)(hydroxy)methyl]thiophene-2-carbaldehyde
;
loop_
    _publ_author_name
    _publ_author_footnote
    _publ_author_address
    'Sun, Lili' .
;
School of Chemical Engineering
Changchun University of Technology
Changchun 130012
People's Republic of China
;
    'Li, Guijuan' .
;
School of Chemical Engineering
Changchun University of Technology
Changchun 130012
People's Republic of China
;
    'Su, Qing' .
;
School of Chemistry
Jilin University
Changchun 130012
People's Republic of China
;
data_I
_chemical_name_systematic
;
3-[(2-Formylthiophen-3-yl)(hydroxy)methyl]thiophene-2-carbaldehyde
;
_chemical_name_common     ?
_chemical_formula_moiety     'C11 H8 O3 S2'
_chemical_formula_sum     'C11 H8 O3 S2'
_chemical_formula_iupac     'C11 H8 O3 S2'
_chemical_formula_weight     252.29
_chemical_melting_point     ?
_symmetry_cell_setting     monoclinic
_symmetry_space_group_name_H-M     'P 21/c'
_symmetry_space_group_name_Hall     '-P 2ybc'
loop_
    _symmetry_equiv_pos_as_xyz
    'x, y, z'
    '-x, y+1/2, -z+1/2'
    '-x, -y, -z'
    'x, -y-1/2, z-1/2'
_cell_length_a     7.6227(18)
_cell_length_b     10.136(2)
_cell_length_c     14.272(3)
_cell_angle_alpha     90.00
_cell_angle_beta     101.998(4)
_cell_angle_gamma     90.00
_cell_volume     1078.7(4)
_cell_formula_units_Z     4
_cell_measurement_reflns_used     2097
_cell_measurement_theta_min     2.48
_cell_measurement_theta_max     26.09
_cell_measurement_temperature     293(2)
_exptl_crystal_description     block
_exptl_crystal_colour     yellow
_exptl_crystal_size_max     0.26
_exptl_crystal_size_mid     0.24
_exptl_crystal_size_min     0.21
_exptl_crystal_density_diffrn     1.554
_exptl_crystal_density_meas     ?
_exptl_crystal_density_method     'not measured'
_exptl_crystal_F_000     520
_exptl_absorpt_coefficient_mu     0.479
_exptl_absorpt_correction_type     multi-scan
_exptl_absorpt_process_details
;
(SADABS; Bruker, 2001)
;
_exptl_absorpt_correction_T_min     0.8855
_exptl_absorpt_correction_T_max     0.9060
_exptl_special_details
;
;
_diffrn_ambient_temperature     293(2)
_diffrn_radiation_type     MoK\a
_diffrn_radiation_wavelength     0.71073
_diffrn_radiation_source     'fine-focus sealed tube'
_diffrn_radiation_monochromator     graphite
_diffrn_measurement_device_type     'Bruker SMART APEX CCD area-detector'
_diffrn_measurement_method     'phi and omega scans'
_diffrn_detector_area_resol_mean     9.00
_diffrn_reflns_number     6687
_diffrn_reflns_av_R_equivalents     0.0250
_diffrn_reflns_av_sigmaI/netI     0.0273
_diffrn_reflns_theta_min     2.48
_diffrn_reflns_theta_max     26.09
_diffrn_reflns_theta_full     25.75
_diffrn_measured_fraction_theta_max     0.988
_diffrn_measured_fraction_theta_full     0.995
_diffrn_reflns_limit_h_min     -8
_diffrn_reflns_limit_h_max     9
_diffrn_reflns_limit_k_min     -10
_diffrn_reflns_limit_k_max     12
_diffrn_reflns_limit_l_min     -17
_diffrn_reflns_limit_l_max     17
_diffrn_standards_number     ?
_diffrn_standards_interval_count     ?
_diffrn_standards_interval_time     ?
_diffrn_standards_decay_%     0
_refine_special_details
;
 Refinement of F^2^ against ALL reflections.  The weighted R-factor wR and
 goodness of fit S are based on F^2^, conventional R-factors R are based
 on F, with F set to zero for negative F^2^. The threshold expression of
 F^2^ > 2sigma(F^2^) is used only for calculating R-factors(gt) etc. and is
 not relevant to the choice of reflections for refinement.  R-factors based
 on F^2^ are statistically about twice as large as those based on F, and R-
 factors based on ALL data will be even larger.
;
_reflns_number_total     2122
_reflns_number_gt     1798
_reflns_threshold_expression     I>2\s(I)
_refine_ls_structure_factor_coef     Fsqd
_refine_ls_matrix_type     full
_refine_ls_R_factor_all     0.0501
_refine_ls_R_factor_gt     0.0407
_refine_ls_wR_factor_gt     0.0940
_refine_ls_wR_factor_ref     0.1000
_refine_ls_goodness_of_fit_ref     1.031
_refine_ls_restrained_S_all     1.031
_refine_ls_number_reflns     2122
_refine_ls_number_parameters     145
_refine_ls_number_restraints     0
_refine_ls_hydrogen_treatment     constr
_refine_ls_weighting_scheme     calc
_refine_ls_weighting_details
         'calc w=1/[\s^2^(Fo^2^)+(0.0511P)^2^+0.3301P] where P=(Fo^2^+2Fc^2^)/3'
_atom_sites_solution_hydrogens     geom
_atom_sites_solution_primary     direct
_atom_sites_solution_secondary     difmap
_refine_ls_shift/su_max     0.000
_refine_ls_shift/su_mean     0.000
_refine_diff_density_max     0.305
_refine_diff_density_min     -0.172
_refine_ls_extinction_method     none
_refine_ls_extinction_coef     ?
loop_
    _atom_type_symbol
    _atom_type_description
    _atom_type_scat_dispersion_real
    _atom_type_scat_dispersion_imag
    _atom_type_scat_source
    'C' 'C' 0.0033 0.0016
                         'International Tables Vol C Tables 4.2.6.8 and 6.1.1.4'
    'H' 'H' 0.0000 0.0000
                         'International Tables Vol C Tables 4.2.6.8 and 6.1.1.4'
    'O' 'O' 0.0106 0.0060
                         'International Tables Vol C Tables 4.2.6.8 and 6.1.1.4'
    'S' 'S' 0.1246 0.1234
                         'International Tables Vol C Tables 4.2.6.8 and 6.1.1.4'
_computing_data_collection     'SMART (Bruker, 1998)'
_computing_cell_refinement     'SAINT (Bruker, 1998)'
_computing_data_reduction     'SAINT (Bruker, 1998)'
_computing_structure_solution     'SHELXS97 (Sheldrick, 2008)'
_computing_structure_refinement     'SHELXL97 (Sheldrick, 2008)'
_computing_molecular_graphics     'SHELXTL (Sheldrick, 2008)'
_computing_publication_material     'SHELXTL (Sheldrick, 2008)'
loop_
    _atom_site_type_symbol
    _atom_site_label
    _atom_site_fract_x
    _atom_site_fract_y
    _atom_site_fract_z
    _atom_site_U_iso_or_equiv
    _atom_site_adp_type
    _atom_site_calc_flag
    _atom_site_refinement_flags
    _atom_site_occupancy
    _atom_site_symmetry_multiplicity
    _atom_site_disorder_assembly
    _atom_site_disorder_group
    S S1 0.18693(8) 0.05474(6) 0.40611(4) 0.0483(2) Uani d . 1 1 . .
    S S2 0.35779(8) 0.71529(6) 0.45073(4) 0.04438(19) Uani d . 1 1 . .
    O O1 0.2719(2) 0.41275(16) 0.18884(10) 0.0461(4) Uani d . 1 1 . .
    H H1 0.2189 0.3605 0.1490 0.069 Uiso d R 1 1 . .
    O O3 -0.0407(2) 0.72325(18) 0.41728(12) 0.0549(5) Uani d . 1 1 . .
    C C2 0.2269(3) 0.2727(2) 0.32022(14) 0.0333(5) Uani d . 1 1 . .
    O O2 -0.1559(2) 0.3386(2) 0.33753(15) 0.0696(6) Uani d . 1 1 . .
    C C1 0.1038(3) 0.2063(2) 0.36192(15) 0.0364(5) Uani d . 1 1 . .
    C C8 0.2905(3) 0.5135(2) 0.33862(14) 0.0328(5) Uani d . 1 1 . .
    C C11 0.0174(3) 0.6327(2) 0.37609(15) 0.0434(5) Uani d . 1 1 . .
    H H11 -0.0644 0.5759 0.3388 0.052 Uiso calc R 1 1 . .
    C C7 0.2056(3) 0.6090(2) 0.38216(14) 0.0356(5) Uani d . 1 1 . .
    C C5 -0.0793(3) 0.2385(3) 0.36692(18) 0.0480(6) Uani d . 1 1 . .
    H H5 -0.1425 0.1769 0.3951 0.058 Uiso calc R 1 1 . .
    C C9 0.4790(3) 0.5276(2) 0.36272(15) 0.0391(5) Uani d . 1 1 . .
    H H9 0.5582 0.4716 0.3407 0.047 Uiso calc R 1 1 . .
    C C4 0.3810(3) 0.0795(2) 0.36802(17) 0.0487(6) Uani d . 1 1 . .
    H H4 0.4740 0.0184 0.3759 0.058 Uiso calc R 1 1 . .
    C C6 0.1976(3) 0.4072(2) 0.27314(14) 0.0344(5) Uani d . 1 1 . .
    H H6 0.0688 0.4260 0.2560 0.041 Uiso calc R 1 1 . .
    C C10 0.5322(3) 0.6320(2) 0.42159(16) 0.0435(5) Uani d . 1 1 . .
    H H10 0.6517 0.6553 0.4436 0.052 Uiso calc R 1 1 . .
    C C3 0.3852(3) 0.1982(2) 0.32482(16) 0.0424(5) Uani d . 1 1 . .
    H H3 0.4825 0.2276 0.3006 0.051 Uiso calc R 1 1 . .
loop_
    _atom_site_aniso_label
    _atom_site_aniso_U_11
    _atom_site_aniso_U_22
    _atom_site_aniso_U_33
    _atom_site_aniso_U_12
    _atom_site_aniso_U_13
    _atom_site_aniso_U_23
    S1 0.0545(4) 0.0366(4) 0.0535(4) 0.0026(3) 0.0109(3) 0.0055(3)
    S2 0.0443(3) 0.0373(3) 0.0493(4) -0.0010(2) 0.0045(2) -0.0050(3)
    O1 0.0513(10) 0.0534(10) 0.0367(8) -0.0124(8) 0.0166(7) -0.0050(7)
    O3 0.0456(10) 0.0604(12) 0.0575(10) 0.0198(8) 0.0077(8) -0.0096(9)
    C2 0.0316(11) 0.0347(12) 0.0339(11) -0.0004(8) 0.0072(8) -0.0061(9)
    O2 0.0489(11) 0.0614(13) 0.1079(16) 0.0157(9) 0.0376(10) 0.0192(11)
    C1 0.0396(11) 0.0329(12) 0.0374(11) 0.0024(9) 0.0094(9) -0.0012(9)
    C8 0.0331(11) 0.0305(11) 0.0348(10) 0.0013(8) 0.0073(8) 0.0064(8)
    C11 0.0395(12) 0.0456(14) 0.0435(12) 0.0073(10) 0.0050(10) -0.0002(10)
    C7 0.0346(11) 0.0351(12) 0.0355(11) 0.0012(9) 0.0040(8) 0.0025(9)
    C5 0.0430(13) 0.0479(15) 0.0586(15) -0.0019(11) 0.0229(11) 0.0016(12)
    C9 0.0322(11) 0.0417(13) 0.0451(12) 0.0005(9) 0.0118(9) 0.0047(10)
    C4 0.0418(13) 0.0418(14) 0.0599(15) 0.0112(10) 0.0047(11) -0.0057(11)
    C6 0.0306(10) 0.0379(12) 0.0358(11) -0.0001(9) 0.0094(8) 0.0012(9)
    C10 0.0326(11) 0.0455(14) 0.0513(13) -0.0065(10) 0.0061(9) 0.0060(11)
    C3 0.0327(11) 0.0430(13) 0.0519(13) 0.0018(10) 0.0098(10) -0.0056(11)
_geom_special_details
;
 All esds (except the esd in the dihedral angle between two l.s. planes)
 are estimated using the full covariance matrix.  The cell esds are taken
 into account individually in the estimation of esds in distances, angles
 and torsion angles; correlations between esds in cell parameters are only
 used when they are defined by crystal symmetry.  An approximate (isotropic)
 treatment of cell esds is used for estimating esds involving l.s. planes.
;
loop_
    _geom_bond_atom_site_label_1
    _geom_bond_atom_site_label_2
    _geom_bond_site_symmetry_2
    _geom_bond_distance
    _geom_bond_publ_flag
    S1 C4 . 1.698(3) ?
    S1 C1 . 1.730(2) ?
    S2 C10 . 1.698(2) ?
    S2 C7 . 1.730(2) ?
    O1 C6 . 1.434(2) ?
    O1 H1 . 0.8200 ?
    O3 C11 . 1.222(3) ?
    C2 C1 . 1.386(3) ?
    C2 C3 . 1.414(3) ?
    C2 C6 . 1.515(3) ?
    O2 C5 . 1.201(3) ?
    C1 C5 . 1.450(3) ?
    C8 C7 . 1.383(3) ?
    C8 C9 . 1.414(3) ?
    C8 C6 . 1.503(3) ?
    C11 C7 . 1.439(3) ?
    C11 H11 . 0.9300 ?
    C5 H5 . 0.9300 ?
    C9 C10 . 1.359(3) ?
    C9 H9 . 0.9300 ?
    C4 C3 . 1.355(3) ?
    C4 H4 . 0.9300 ?
    C6 H6 . 0.9800 ?
    C10 H10 . 0.9300 ?
    C3 H3 . 0.9300 ?
loop_
    _geom_angle_atom_site_label_1
    _geom_angle_atom_site_label_2
    _geom_angle_atom_site_label_3
    _geom_angle_site_symmetry_1
    _geom_angle_site_symmetry_3
    _geom_angle
    _geom_angle_publ_flag
    C4 S1 C1 . . 91.70(11) ?
    C10 S2 C7 . . 91.10(11) ?
    C6 O1 H1 . . 109.5 ?
    C1 C2 C3 . . 111.6(2) ?
    C1 C2 C6 . . 125.23(18) ?
    C3 C2 C6 . . 123.17(19) ?
    C2 C1 C5 . . 131.0(2) ?
    C2 C1 S1 . . 111.02(16) ?
    C5 C1 S1 . . 117.75(17) ?
    C7 C8 C9 . . 111.52(19) ?
    C7 C8 C6 . . 125.27(18) ?
    C9 C8 C6 . . 123.21(19) ?
    O3 C11 C7 . . 123.5(2) ?
    O3 C11 H11 . . 118.2 ?
    C7 C11 H11 . . 118.2 ?
    C8 C7 C11 . . 130.1(2) ?
    C8 C7 S2 . . 111.65(15) ?
    C11 C7 S2 . . 118.27(17) ?
    O2 C5 C1 . . 125.2(2) ?
    O2 C5 H5 . . 117.4 ?
    C1 C5 H5 . . 117.4 ?
    C10 C9 C8 . . 112.8(2) ?
    C10 C9 H9 . . 123.6 ?
    C8 C9 H9 . . 123.6 ?
    C3 C4 S1 . . 112.42(18) ?
    C3 C4 H4 . . 123.8 ?
    S1 C4 H4 . . 123.8 ?
    O1 C6 C8 . . 106.03(16) ?
    O1 C6 C2 . . 111.10(17) ?
    C8 C6 C2 . . 111.21(16) ?
    O1 C6 H6 . . 109.5 ?
    C8 C6 H6 . . 109.5 ?
    C2 C6 H6 . . 109.5 ?
    C9 C10 S2 . . 112.97(17) ?
    C9 C10 H10 . . 123.5 ?
    S2 C10 H10 . . 123.5 ?
    C4 C3 C2 . . 113.3(2) ?
    C4 C3 H3 . . 123.4 ?
    C2 C3 H3 . . 123.4 ?
loop_
    _geom_torsion_atom_site_label_1
    _geom_torsion_atom_site_label_2
    _geom_torsion_atom_site_label_3
    _geom_torsion_atom_site_label_4
    _geom_torsion_site_symmetry_1
    _geom_torsion_site_symmetry_2
    _geom_torsion_site_symmetry_3
    _geom_torsion_site_symmetry_4
    _geom_torsion
    _geom_torsion_publ_flag
    C3 C2 C1 C5 . . . . -174.3(2) ?
    C6 C2 C1 C5 . . . . 4.5(4) ?
    C3 C2 C1 S1 . . . . 0.4(2) ?
    C6 C2 C1 S1 . . . . 179.10(16) ?
    C4 S1 C1 C2 . . . . -0.71(16) ?
    C4 S1 C1 C5 . . . . 174.72(19) ?
    C9 C8 C7 C11 . . . . 178.7(2) ?
    C6 C8 C7 C11 . . . . -1.0(4) ?
    C9 C8 C7 S2 . . . . 0.6(2) ?
    C6 C8 C7 S2 . . . . -179.07(15) ?
    O3 C11 C7 C8 . . . . -178.5(2) ?
    O3 C11 C7 S2 . . . . -0.5(3) ?
    C10 S2 C7 C8 . . . . -0.24(17) ?
    C10 S2 C7 C11 . . . . -178.60(18) ?
    C2 C1 C5 O2 . . . . -4.2(4) ?
    S1 C1 C5 O2 . . . . -178.5(2) ?
    C7 C8 C9 C10 . . . . -0.8(3) ?
    C6 C8 C9 C10 . . . . 178.91(18) ?
    C1 S1 C4 C3 . . . . 0.90(19) ?
    C7 C8 C6 O1 . . . . 129.0(2) ?
    C9 C8 C6 O1 . . . . -50.6(2) ?
    C7 C8 C6 C2 . . . . -110.1(2) ?
    C9 C8 C6 C2 . . . . 70.2(2) ?
    C1 C2 C6 O1 . . . . -141.08(19) ?
    C3 C2 C6 O1 . . . . 37.5(3) ?
    C1 C2 C6 C8 . . . . 101.1(2) ?
    C3 C2 C6 C8 . . . . -80.3(2) ?
    C8 C9 C10 S2 . . . . 0.6(3) ?
    C7 S2 C10 C9 . . . . -0.21(18) ?
    S1 C4 C3 C2 . . . . -0.9(3) ?
    C1 C2 C3 C4 . . . . 0.3(3) ?
    C6 C2 C3 C4 . . . . -178.46(19) ?
loop_
    _geom_hbond_atom_site_label_D
    _geom_hbond_atom_site_label_H
    _geom_hbond_atom_site_label_A
    _geom_hbond_site_symmetry_A
    _geom_hbond_distance_DH
    _geom_hbond_distance_HA
    _geom_hbond_distance_DA
    _geom_hbond_angle_DHA
    _geom_hbond_publ_flag
    C6 H6 O2 . 0.98 2.43 3.101(3) 125 y
    C11 H11 O2 . 0.93 2.50 3.261(3) 139 y
    C4 H4 O1 2_645 0.93 2.55 3.377(3) 149 y
    C9 H9 O2 1_655 0.93 2.57 3.458(3) 160 y
    C10 H10 O3 1_655 0.93 2.55 3.397(3) 152 y
    O1 H1 O3 2_545 0.82 2.03 2.825(2) 162 y
_iucr_refine_instructions_details
;
TITL I in P2(1)/c
CELL 0.71073   7.6227  10.1364  14.2725  90.000 101.998  90.000
ZERR   4   0.0018   0.0024   0.0033   0.000   0.004   0.000
LATT 1
SYMM -X, 0.5+Y, 0.5-Z
SFAC C  H  O  S
UNIT 44 32 12 8
L.S. 4
ACTA
BOND $H
FMAP 2
PLAN 20
conf
size 0.26 0.24 0.21
eqiv $1 -x, y-1/2, -z+1/2
eqiv $2 1+x, y, z
eqiv $3 1-x, -1/2+y, 1/2-z
htab O1 O3_$1
htab C10 O3_$2
htab C9 O2_$2
htab C4 O1_$3
htab C11 O2
htab C6 O2
WGHT  0.051100  0.330100
FVAR  0.640060
S1     4   0.186933  0.054738  0.406109 11.000000  0.054540  0.036620 =
           0.053540  0.005530  0.010920  0.002610
S2     4   0.357792  0.715285  0.450729 11.000000  0.044270  0.037260 =
           0.049340 -0.004990  0.004470 -0.000980
O1     3   0.271909  0.412754  0.188835 11.000000  0.051260  0.053440 =
           0.036740 -0.005010  0.016550 -0.012430
AFIX 3
H1     2   0.218919  0.360464  0.148965 11.000000 -1.500000
AFIX 0
O3     3  -0.040731  0.723248  0.417284 11.000000  0.045610  0.060430 =
           0.057480 -0.009570  0.007680  0.019780
C2     1   0.226904  0.272735  0.320219 11.000000  0.031640  0.034660 =
           0.033870 -0.006130  0.007210 -0.000430
O2     3  -0.155926  0.338558  0.337528 11.000000  0.048880  0.061430 =
           0.107850  0.019230  0.037640  0.015700
C1     1   0.103809  0.206304  0.361920 11.000000  0.039580  0.032890 =
           0.037440 -0.001200  0.009370  0.002400
C8     1   0.290503  0.513462  0.338617 11.000000  0.033080  0.030450 =
           0.034840  0.006370  0.007270  0.001290
C11    1   0.017376  0.632657  0.376094 11.000000  0.039540  0.045590 =
           0.043480 -0.000200  0.004990  0.007270
AFIX 43
H11    2  -0.064432  0.575912  0.338812 11.000000 -1.200000
AFIX 0
C7     1   0.205568  0.609041  0.382163 11.000000  0.034620  0.035140 =
           0.035460  0.002480  0.003960  0.001220
C5     1  -0.079307  0.238531  0.366915 11.000000  0.043030  0.047880 =
           0.058550  0.001590  0.022860 -0.001930
AFIX 43
H5     2  -0.142480  0.176877  0.395107 11.000000 -1.200000
AFIX 0
C9     1   0.479039  0.527619  0.362722 11.000000  0.032200  0.041680 =
           0.045060  0.004690  0.011790  0.000470
AFIX 43
H9     2   0.558177  0.471553  0.340667 11.000000 -1.200000
AFIX 0
C4     1   0.381021  0.079482  0.368023 11.000000  0.041770  0.041840 =
           0.059880 -0.005670  0.004740  0.011160
AFIX 43
H4     2   0.474030  0.018447  0.375913 11.000000 -1.200000
AFIX 0
C6     1   0.197583  0.407183  0.273142 11.000000  0.030640  0.037940 =
           0.035810  0.001220  0.009430 -0.000090
AFIX 13
H6     2   0.068778  0.426015  0.256033 11.000000 -1.200000
AFIX 0
C10    1   0.532218  0.631973  0.421594 11.000000  0.032630  0.045500 =
           0.051330  0.005970  0.006110 -0.006480
AFIX 43
H10    2   0.651672  0.655312  0.443621 11.000000 -1.200000
AFIX 0
C3     1   0.385214  0.198188  0.324820 11.000000  0.032650  0.043000 =
           0.051890 -0.005620  0.009790  0.001810
AFIX 43
H3     2   0.482505  0.227649  0.300625 11.000000 -1.200000
AFIX 0
Q1     1   0.143400  0.144300  0.386400 11.000000  0.050000      0.30
Q2     1   0.274300  0.675000  0.401700 11.000000  0.050000      0.30
Q3     1   0.305800  0.072700  0.397600 11.000000  0.050000      0.26
Q4     1   0.267100  0.213600  0.296400 11.000000  0.050000      0.25
Q5     1   0.138700  0.227100  0.323500 11.000000  0.050000      0.24
Q6     1   0.452600  0.692400  0.442600 11.000000  0.050000      0.22
Q7     1   0.238100  0.550700  0.366900 11.000000  0.050000      0.21
Q8     1  -0.136000  0.277800  0.323600 11.000000  0.050000      0.21
Q9     1   0.372900  0.494000  0.371700 11.000000  0.050000      0.20
Q10    1   0.245300  0.476100  0.300000 11.000000  0.050000      0.20
Q11    1   0.254400  0.579100  0.347500 11.000000  0.050000      0.20
Q12    1   0.261300  0.455100  0.317500 11.000000  0.050000      0.19
Q13    1   0.217300  0.336100  0.301100 11.000000  0.050000      0.19
Q14    1   0.030300  0.203600  0.347800 11.000000  0.050000      0.19
Q15    1   0.182300 -0.024400  0.436300 11.000000  0.050000      0.18
Q16    1   0.355200  0.795400  0.477500 11.000000  0.050000      0.18
Q17    1  -0.019300  0.668900  0.450900 11.000000  0.050000      0.17
Q18    1   0.359900  0.126600  0.324900 11.000000  0.050000      0.16
Q19    1  -0.178100  0.347300  0.308900 11.000000  0.050000      0.16
Q20    1   0.363400  0.535500  0.322700 11.000000  0.050000      0.16
HKLF 4
END
;
