# Supplementary material for: 3-[(2-Formyl­thio­phen-3-yl)(hy­droxy)meth­yl]thio­phene-2-carbaldehyde
Source: Acta Crystallogr Sect E Struct Rep Online. 2011 Dec 21;68(Pt 1):o182. doi: 10.1107/S1600536811052500 (PMC3254520; doi:10.1107/S1600536811052500)
Supplement: Supplementary file 2 [file e-68-0o182-Isup2.hkl]

# 
# h,k,l, Fc-squared, Fo-squared, sigma(Fo-squared) and status flag 
# 
data_I
_shelx_title ' sllquan in P2(1)/c' 
_shelx_refln_list_code          4 
_shelx_F_calc_maximum      155.16 
_exptl_crystal_F_000       520.00 
_reflns_d_resolution_high  0.8081 
 
loop_ 
 _symmetry_equiv_pos_as_xyz 
 'x, y, z' 
 '-x, y+1/2, -z+1/2' 
 '-x, -y, -z' 
 'x, -y-1/2, z-1/2' 
 
_cell_length_a     7.6227 
_cell_length_b    10.1364 
_cell_length_c    14.2725 
_cell_angle_alpha  90.000 
_cell_angle_beta  101.998 
_cell_angle_gamma  90.000 
 
_shelx_F_squared_multiplier     1.000 
 
loop_ 
 _refln_index_h 
 _refln_index_k 
 _refln_index_l 
 _refln_F_squared_calc 
 _refln_F_squared_meas 
 _refln_F_squared_sigma 
 _refln_observed_status 
   1   0   0      307.82      333.82      5.03 o 
   2   0   0     1827.73     2001.24     20.91 o 
   3   0   0      303.78      339.64      8.10 o 
   4   0   0       31.48       30.47      3.48 o 
   5   0   0      938.02      935.67     26.71 o 
   6   0   0      472.66      486.12     13.70 o 
   7   0   0      660.26      591.44     21.65 o 
   1   1   0      387.72      423.21      4.38 o 
   2   1   0      433.77      445.48      6.30 o 
   3   1   0      191.85      161.38      7.57 o 
   4   1   0      241.81      242.91      6.21 o 
   5   1   0     1334.33     1266.00     16.95 o 
   6   1   0        4.18        0.18      1.68 o 
   7   1   0        8.65       10.04      2.39 o 
   8   1   0       19.16       27.66      4.97 o 
   9   1   0       26.07       29.56      8.72 o 
   0   2   0     1944.92     2119.37     20.63 o 
   1   2   0     1003.33     1086.06      7.94 o 
   2   2   0     1798.27     1869.37     12.77 o 
   3   2   0     3202.92     3325.52     24.33 o 
   4   2   0     1716.06     1810.91     17.36 o 
   5   2   0        0.03        0.30      1.51 o 
   6   2   0       56.74       45.64      3.57 o 
   7   2   0      250.98      236.11      8.96 o 
   8   2   0      160.92      161.00      9.49 o 
   9   2   0       35.44       43.60     10.16 o 
   1   3   0     5273.73     5151.06     28.74 o 
   2   3   0      596.31      672.69      6.81 o 
   3   3   0       20.18       16.60      1.50 o 
   4   3   0      127.10      110.37      4.00 o 
   5   3   0      662.20      645.89     10.17 o 
   6   3   0      141.71      136.98      7.89 o 
   7   3   0       32.54       35.79      4.39 o 
   8   3   0       29.67       37.01      8.79 o 
   0   4   0      863.66      867.77     14.01 o 
   1   4   0       90.16       95.27      3.34 o 
   2   4   0       79.92       86.73      2.85 o 
   3   4   0      657.49      687.41      7.92 o 
   4   4   0      186.51      181.16      4.37 o 
   5   4   0      114.11      113.44      6.10 o 
   6   4   0        4.75        3.90      1.86 o 
   7   4   0      144.07      166.59      7.95 o 
   8   4   0        7.78       10.82      3.78 o 
   1   5   0     1805.48     2000.56     18.18 o 
   2   5   0     2800.88     2932.77     20.41 o 
   3   5   0      451.29      471.55      8.31 o 
   4   5   0      765.27      745.25     14.13 o 
   5   5   0        6.83        4.02      1.78 o 
   6   5   0      288.04      264.66     14.60 o 
   7   5   0       41.03       43.13      6.53 o 
   8   5   0       96.34      125.88     24.28 o 
   0   6   0     1547.75     1613.66     24.03 o 
   1   6   0      146.66      154.55      5.03 o 
   2   6   0      419.34      393.85     10.88 o 
   3   6   0       12.15        8.77      2.00 o 
   4   6   0        9.27       15.48      5.83 o 
   5   6   0      325.91      282.97     15.96 o 
   6   6   0       14.71       12.38      3.58 o 
   7   6   0      161.69      151.88     15.09 o 
   8   6   0        7.20        4.56      5.15 o 
   1   7   0        7.33        3.94      2.61 o 
   2   7   0      184.48      194.89      9.45 o 
   3   7   0       22.71       22.56      3.57 o 
   4   7   0       13.17       12.31      2.75 o 
   5   7   0       70.95       79.36      8.14 o 
   6   7   0      122.06      122.30     10.37 o 
   7   7   0        3.10        4.72      3.86 o 
   0   8   0      157.22      150.98      8.34 o 
   1   8   0        0.03        2.66      1.92 o 
   2   8   0      310.25      304.76      9.91 o 
   3   8   0      112.67      103.52      6.69 o 
   4   8   0      322.40      288.79     13.00 o 
   5   8   0      148.36      143.64     10.76 o 
   6   8   0        8.83        6.59      3.47 o 
   7   8   0       30.44       31.02      6.52 o 
   1   9   0      161.45      156.17      7.97 o 
   2   9   0       27.69       24.34      4.66 o 
   3   9   0       16.60       14.59      4.45 o 
   4   9   0       19.69       20.62      4.94 o 
   5   9   0       26.83       22.36      5.10 o 
   6   9   0        1.41        2.04      3.82 o 
   0  10   0       21.87       20.90      4.88 o 
   1  10   0      149.83      151.35     11.26 o 
   2  10   0        6.30        8.48      4.01 o 
   3  10   0      289.42      319.50     14.65 o 
   4  10   0       49.82       59.44      8.05 o 
   5  10   0       10.33        9.54     10.64 o 
   1  11   0      186.04      203.87     11.91 o 
   2  11   0       87.32       94.96      9.53 o 
   3  11   0       61.28       65.68      8.55 o 
   4  11   0       15.98       13.23      4.93 o 
   1  12   0        5.83        8.18      7.52 o 
   2  12   0        7.92        8.92      4.52 o 
  -9   1   1       13.28       16.31      7.13 o 
  -8   1   1       35.07       45.94     14.61 o 
  -7   1   1        0.07       -0.98      3.00 o 
  -6   1   1      109.37      114.10      6.18 o 
  -5   1   1     1348.02     1389.38     17.42 o 
  -4   1   1       54.48       28.57      3.73 o 
  -3   1   1     2962.23     3285.40     27.86 o 
  -2   1   1     2790.78     2993.63     19.79 o 
  -1   1   1     1722.94     1829.14     12.54 o 
   0   1   1      189.62      203.31      2.31 o 
   1   1   1        0.46       -0.62      0.62 o 
   2   1   1      649.37      659.70      7.59 o 
   3   1   1      387.36      482.99      7.33 o 
   4   1   1     1041.98     1176.86     13.68 o 
   5   1   1       14.00       12.35      2.35 o 
   6   1   1       23.57       24.79      3.23 o 
   7   1   1        0.31       -1.08      1.40 o 
   8   1   1        9.14       14.00      5.83 o 
   9   1   1        7.27       24.56      6.86 o 
  -9   2   1        0.00        5.71      6.05 o 
  -8   2   1       13.79       21.09      4.37 o 
  -7   2   1       67.79       66.25      5.62 o 
  -6   2   1      422.72      397.53     14.32 o 
  -5   2   1      111.07      108.67      4.17 o 
  -4   2   1      487.03      495.44      9.72 o 
  -3   2   1       55.61       52.32      2.08 o 
  -2   2   1     2438.78     2581.24     16.02 o 
  -1   2   1     4071.03     4390.72     24.12 o 
   0   2   1     1609.38     1678.67     16.25 o 
   1   2   1     7969.99     8623.29     68.84 o 
   2   2   1     1556.67     1602.33     13.87 o 
   3   2   1      321.48      318.01      6.74 o 
   4   2   1       18.21       18.09      2.34 o 
   5   2   1      918.90      856.02     14.14 o 
   6   2   1      131.97      107.41      5.75 o 
   7   2   1       69.30       50.54      4.98 o 
   8   2   1        1.00        4.53      3.20 o 
  -9   3   1       11.44       22.27      4.85 o 
  -8   3   1        8.04        5.50      2.90 o 
  -7   3   1      131.22      123.47      6.97 o 
  -6   3   1        0.07        1.58      1.44 o 
  -5   3   1      481.64      454.60      7.34 o 
  -4   3   1        5.26        2.01      0.99 o 
  -3   3   1      348.54      363.36      5.16 o 
  -2   3   1      111.86      119.66      2.82 o 
  -1   3   1      266.20      298.06      4.20 o 
   0   3   1     4116.14     4336.44     28.07 o 
   1   3   1       16.83        9.40      1.46 o 
   2   3   1       26.01       21.38      1.42 o 
   3   3   1      307.39      321.83      6.09 o 
   4   3   1      152.05      132.39      4.53 o 
   5   3   1      374.27      400.54      8.53 o 
   6   3   1      963.61      963.48     18.21 o 
   7   3   1       47.23       51.88      5.45 o 
   8   3   1       21.49       38.45      7.35 o 
  -8   4   1        1.13        5.27      2.97 o 
  -7   4   1      154.25      131.01      9.86 o 
  -6   4   1      190.35      193.82      7.88 o 
  -5   4   1      912.85      884.51     15.65 o 
  -4   4   1      284.77      247.35      4.98 o 
  -3   4   1     3071.05     3202.42     28.65 o 
  -2   4   1      387.12      335.82      5.06 o 
  -1   4   1      371.61      369.55      5.31 o 
   0   4   1       13.49       19.31      1.85 o 
   1   4   1      215.98      241.92      5.17 o 
   2   4   1     2237.16     2308.59     19.25 o 
   3   4   1      118.95      103.11      3.00 o 
   4   4   1      644.04      672.09     10.61 o 
   5   4   1       57.33       53.00      3.78 o 
   6   4   1       89.50       93.20      6.50 o 
   7   4   1       77.41       87.80      8.21 o 
   8   4   1       66.53       71.16     12.74 o 
  -8   5   1       45.79       40.04      6.78 o 
  -7   5   1       67.90       72.03      8.25 o 
  -6   5   1      150.49      131.29     13.07 o 
  -5   5   1       25.35       23.59      3.35 o 
  -4   5   1      213.00      223.43      7.67 o 
  -3   5   1      593.80      639.27      9.11 o 
  -2   5   1       79.32       86.89      3.07 o 
  -1   5   1       38.58       42.77      2.74 o 
   0   5   1     1255.73     1277.87     13.70 o 
   1   5   1     1212.19     1296.56     14.02 o 
   2   5   1     1178.53     1312.49     14.55 o 
   3   5   1      821.44      801.23     11.43 o 
   4   5   1       33.04       27.27      2.85 o 
   5   5   1        0.54        2.46      1.64 o 
   6   5   1       11.49       20.69      3.16 o 
   7   5   1       47.26       54.82      5.87 o 
   8   5   1        0.05       -0.25      5.58 o 
  -8   6   1       86.82      101.18     20.64 o 
  -7   6   1        0.36       -1.64      2.54 o 
  -6   6   1       73.02       67.08      8.50 o 
  -5   6   1      625.28      601.69     18.10 o 
  -4   6   1      860.09      875.24     21.51 o 
  -3   6   1       55.41       55.61      4.47 o 
  -2   6   1      797.49      785.08      9.44 o 
  -1   6   1     1187.07     1118.32     16.28 o 
   0   6   1     1510.47     1575.77     16.81 o 
   1   6   1     1398.87     1422.14     15.98 o 
   2   6   1      356.95      362.59      7.71 o 
   3   6   1      104.76       89.47      4.50 o 
   4   6   1       34.91       29.60      3.82 o 
   5   6   1      341.79      327.32     10.53 o 
   6   6   1        0.38       -0.37      1.58 o 
   7   6   1       55.57       70.43      8.57 o 
  -7   7   1       51.53       56.24      7.87 o 
  -6   7   1       10.06       15.80      4.43 o 
  -5   7   1        0.01        2.47      3.10 o 
  -4   7   1       98.86       94.92      8.37 o 
  -3   7   1     1421.55     1361.01     20.63 o 
  -2   7   1       37.86       31.69      4.54 o 
  -1   7   1      158.39      142.39      5.19 o 
   0   7   1      151.26      155.75      5.54 o 
   1   7   1      119.97      108.27      7.52 o 
   2   7   1        0.30        0.27      1.62 o 
   3   7   1      399.78      366.77     10.55 o 
   4   7   1      144.48      154.03      7.35 o 
   5   7   1        0.13        1.54      2.32 o 
   6   7   1        0.30        0.11      2.66 o 
   7   7   1       92.42      108.65     10.89 o 
  -7   8   1       78.77       82.36      9.82 o 
  -6   8   1       13.39       10.94      9.96 o 
  -5   8   1      152.70      143.96     14.57 o 
  -4   8   1      193.92      183.20     11.04 o 
  -3   8   1      255.89      265.30     12.09 o 
  -2   8   1      228.11      214.44      8.45 o 
  -1   8   1      123.03      123.15      5.40 o 
   0   8   1        1.40       -1.60      1.60 o 
   1   8   1       32.67       34.86      3.54 o 
   2   8   1     1518.90     1446.68     22.37 o 
   3   8   1        3.98        5.78      2.49 o 
   4   8   1      701.31      663.50     18.66 o 
   5   8   1      212.70      190.45     11.31 o 
   6   8   1       40.40       43.55      6.86 o 
  -6   9   1        7.40       10.80      4.51 o 
  -5   9   1      370.87      391.73     16.78 o 
  -4   9   1       40.57       43.69     12.69 o 
  -3   9   1      187.38      163.25     11.83 o 
  -2   9   1      341.00      343.86     14.12 o 
  -1   9   1      812.86      791.08     16.75 o 
   0   9   1     1295.32     1322.86     18.31 o 
   1   9   1      487.46      468.67     13.23 o 
   2   9   1       74.97       78.29      6.46 o 
   3   9   1       57.94       67.95      6.08 o 
   4   9   1      123.48      120.01     11.32 o 
   5   9   1       69.44       76.82      9.16 o 
   6   9   1      248.30      246.89     14.08 o 
  -5  10   1      155.75      138.34     14.51 o 
  -4  10   1       76.76       83.89      9.49 o 
  -3  10   1       18.54       21.66      5.06 o 
  -2  10   1       57.80       51.02      7.35 o 
  -1  10   1       13.79       17.80      3.94 o 
   0  10   1      195.48      206.22      9.29 o 
   1  10   1        5.43        2.84      2.98 o 
   2  10   1      217.13      205.32      9.33 o 
   3  10   1        0.14       -0.98      5.30 o 
   4  10   1        8.95       10.43      3.88 o 
   5  10   1        7.86        4.03      3.88 o 
  -4  11   1       26.61       37.91      7.28 o 
  -3  11   1       45.09       44.81      7.51 o 
  -2  11   1      211.48      222.90     13.29 o 
  -1  11   1       14.26        8.94      4.56 o 
   0  11   1       34.40       51.97     12.13 o 
   1  11   1      193.15      209.70     15.75 o 
   2  11   1        1.66        0.43      3.36 o 
   3  11   1      346.59      357.15     28.73 o 
   4  11   1        5.17       12.65      5.00 o 
  -2  12   1        0.44        4.21      4.30 o 
  -1  12   1       72.74       85.15     15.45 o 
   0  12   1        4.22       18.14      8.35 o 
   2  12   1        0.40        6.10      7.54 o 
  -8   0   2      139.58      137.66     12.47 o 
  -7   0   2      192.79      206.55      9.23 o 
  -6   0   2      180.97      154.29      9.96 o 
  -5   0   2     1216.49     1244.95     26.85 o 
  -4   0   2      157.27      153.06      7.79 o 
  -3   0   2     1931.55     2227.03     32.66 o 
  -2   0   2     6124.72     6713.68     55.14 o 
  -1   0   2    15842.87    16128.14    108.82 o 
   0   0   2       95.00       77.99      2.39 o 
   1   0   2     6657.92     7080.77     58.35 o 
   2   0   2        3.48        2.09      1.29 o 
   3   0   2      153.54      149.20      5.94 o 
   4   0   2     2902.15     3062.44     36.53 o 
   5   0   2      309.96      298.00     10.36 o 
   6   0   2     1926.69     1899.04     31.11 o 
   7   0   2      110.07      122.05     12.45 o 
   8   0   2       57.42       64.38      9.84 o 
  -9   1   2       32.09       47.56     10.42 o 
  -8   1   2       40.62       60.15     10.77 o 
  -7   1   2      135.13      140.06      8.29 o 
  -6   1   2      825.70      786.89     13.58 o 
  -5   1   2      245.16      211.87      5.43 o 
  -4   1   2     1565.62     1787.29     16.11 o 
  -3   1   2     2758.07     2959.91     28.92 o 
  -2   1   2      442.92      410.72      4.30 o 
  -1   1   2      701.60      716.05      8.08 o 
   0   1   2      113.46      107.21      1.73 o 
   1   1   2     6413.33     6809.07     46.96 o 
   2   1   2     5603.45     5989.98     40.07 o 
   3   1   2     2912.57     2988.59     27.42 o 
   4   1   2      385.29      422.22      8.00 o 
   5   1   2      245.22      228.76      6.49 o 
   6   1   2        2.16        0.47      2.16 o 
   7   1   2       52.54       46.24      5.06 o 
   8   1   2       89.52      100.13      9.11 o 
  -9   2   2       57.86       96.28     14.43 o 
  -8   2   2      118.49      117.61      9.26 o 
  -7   2   2      277.83      271.38      7.81 o 
  -6   2   2       30.68       29.61      3.01 o 
  -5   2   2       13.30       14.80      1.87 o 
  -4   2   2      472.38      473.83      6.50 o 
  -3   2   2     1995.52     2066.57     15.70 o 
  -2   2   2     3523.77     3664.62     24.65 o 
  -1   2   2       33.60       36.58      1.88 o 
   0   2   2     1294.50     1353.60     11.31 o 
   1   2   2     1926.78     1888.02     17.09 o 
   2   2   2     1918.50     1837.28     18.06 o 
   3   2   2     1785.13     1985.90     26.79 o 
   4   2   2       49.64       43.83      7.32 o 
   5   2   2      293.33      282.88     16.11 o 
   6   2   2       57.39       47.91      4.50 o 
   7   2   2      597.51      577.19     23.72 o 
   8   2   2       10.62       11.50      3.32 o 
  -9   3   2        0.30       -2.64      4.83 o 
  -8   3   2      142.27      163.30     20.42 o 
  -7   3   2       33.05       30.33      4.99 o 
  -6   3   2      792.36      752.24     12.36 o 
  -5   3   2       64.19       58.33      3.59 o 
  -4   3   2     1381.85     1450.48     17.44 o 
  -3   3   2      475.87      537.12      6.50 o 
  -2   3   2     1484.32     1556.64     15.96 o 
  -1   3   2      120.33      134.84      3.03 o 
   0   3   2       46.74       51.21      2.12 o 
   1   3   2      431.33      408.83      6.34 o 
   2   3   2      328.24      339.73      6.23 o 
   3   3   2       38.02       28.04      3.30 o 
   4   3   2      385.99      409.33      8.23 o 
   5   3   2     1836.80     1883.92     23.37 o 
   6   3   2      114.85      110.67      5.55 o 
   7   3   2       19.65       29.86      4.06 o 
   8   3   2       14.61       14.07      3.24 o 
  -8   4   2       25.03       27.93      5.10 o 
  -7   4   2       21.26       34.67      5.49 o 
  -6   4   2      666.69      643.57     17.94 o 
  -5   4   2      391.21      399.87     15.25 o 
  -4   4   2       13.17       13.77      2.07 o 
  -3   4   2      660.47      666.44     12.80 o 
  -2   4   2      148.81      154.07      3.30 o 
  -1   4   2      711.67      686.79     13.63 o 
   0   4   2      552.53      517.97      6.69 o 
   1   4   2     1753.19     1886.04     16.86 o 
   2   4   2     1033.77     1035.76     13.36 o 
   3   4   2       28.61       29.91      2.74 o 
   4   4   2      415.56      414.50      8.53 o 
   5   4   2        6.40        4.21      1.56 o 
   6   4   2       60.50       45.37      4.95 o 
   7   4   2       19.61       20.51      4.53 o 
   8   4   2       16.26       17.26      3.70 o 
  -8   5   2        7.79        3.06      3.08 o 
  -7   5   2       17.28       13.07      6.44 o 
  -6   5   2        0.14        0.08      1.85 o 
  -5   5   2      476.96      465.71     15.00 o 
  -4   5   2        3.37        6.62      1.78 o 
  -3   5   2      654.65      623.28      9.64 o 
  -2   5   2       17.24       11.46      1.57 o 
  -1   5   2       16.82       14.28      1.70 o 
   0   5   2      756.25      769.70     10.22 o 
   1   5   2      677.95      650.99      9.62 o 
   2   5   2      596.17      553.86      9.15 o 
   3   5   2      354.27      312.13      7.25 o 
   4   5   2       64.42       72.77      4.87 o 
   5   5   2      179.24      151.23      6.98 o 
   6   5   2        0.01        2.03      1.58 o 
   7   5   2       95.78       86.31      7.18 o 
   8   5   2      107.58      125.62     10.83 o 
  -8   6   2       20.79       23.81      5.25 o 
  -7   6   2        1.02       -1.46      2.44 o 
  -6   6   2       34.86       40.35     11.89 o 
  -5   6   2      409.54      390.06     24.45 o 
  -4   6   2      359.84      339.06     12.78 o 
  -3   6   2       65.21       75.39      4.53 o 
  -2   6   2        5.90        7.30      1.56 o 
  -1   6   2      311.97      321.49      6.88 o 
   0   6   2        2.40        0.58      1.89 o 
   1   6   2      300.97      291.76      7.68 o 
   2   6   2      161.10      161.58      5.40 o 
   3   6   2        0.05        1.39      1.46 o 
   4   6   2     1205.11     1143.51     19.57 o 
   5   6   2      205.10      205.66      8.49 o 
   6   6   2      306.55      311.24     20.72 o 
   7   6   2        8.77       13.90      5.82 o 
  -7   7   2       33.98       44.72     14.07 o 
  -6   7   2      130.34      133.57     10.60 o 
  -5   7   2      240.60      251.31     16.59 o 
  -4   7   2       82.02       63.39      7.21 o 
  -3   7   2      451.17      449.01     41.01 o 
  -2   7   2       28.45       30.65      3.25 o 
  -1   7   2     1010.64      980.48     13.41 o 
   0   7   2      597.12      543.80     10.02 o 
   1   7   2       21.11       21.83      2.77 o 
   2   7   2      389.11      386.29      8.81 o 
   3   7   2        0.97       -0.15      1.70 o 
   4   7   2       19.30       21.63      3.51 o 
   5   7   2      265.66      279.77     10.28 o 
   6   7   2       41.29       36.35      4.84 o 
   7   7   2        2.91       -0.72      3.71 o 
  -7   8   2        8.25       10.97      6.43 o 
  -6   8   2       11.18        7.29      8.40 o 
  -5   8   2       82.69       71.92      9.52 o 
  -4   8   2       66.49       70.06     16.14 o 
  -3   8   2      196.62      188.29     10.43 o 
  -2   8   2      201.21      175.27      7.72 o 
  -1   8   2      122.23      110.88      6.75 o 
   0   8   2       27.02       32.53      3.51 o 
   1   8   2      242.87      223.64      7.08 o 
   2   8   2        5.79        7.45      2.73 o 
   3   8   2       90.75       77.93      6.14 o 
   4   8   2       99.28       97.36      7.02 o 
   5   8   2       30.54       26.34      4.01 o 
   6   8   2       47.91       38.72      6.89 o 
  -6   9   2        3.01        0.79      3.78 o 
  -5   9   2       12.46       14.88      4.61 o 
  -4   9   2       12.22       15.73      4.88 o 
  -3   9   2        1.75       -4.37      6.68 o 
  -2   9   2      305.74      308.68     13.49 o 
  -1   9   2      378.74      371.82     11.66 o 
   0   9   2      109.42      119.46      5.85 o 
   1   9   2       46.64       45.65      4.99 o 
   2   9   2       13.12       15.28      3.29 o 
   3   9   2        5.78        8.48      3.12 o 
   4   9   2       10.20       12.73      3.29 o 
   5   9   2        0.52        5.59      3.32 o 
   6   9   2       16.18       13.79      5.14 o 
  -5  10   2        0.69       -3.61      3.61 o 
  -4  10   2      172.16      178.48     19.46 o 
  -3  10   2        3.44        7.86      3.73 o 
  -2  10   2      183.12      198.64     15.48 o 
  -1  10   2       28.79       37.70      6.43 o 
   0  10   2       29.79       37.21      5.19 o 
   1  10   2        3.07        4.30      3.02 o 
   2  10   2       11.68       16.26      3.71 o 
   3  10   2      290.08      295.80     11.58 o 
   4  10   2        2.58        2.76      3.50 o 
   5  10   2       15.06        9.70      4.48 o 
  -4  11   2        0.53       -2.74      2.74 o 
  -3  11   2        0.04        0.74      3.50 o 
  -2  11   2      101.23      108.16     10.31 o 
  -1  11   2       40.18       42.75      7.29 o 
   0  11   2      362.90      378.78     24.61 o 
   1  11   2      112.74      131.97     12.66 o 
   2  11   2        6.19       15.30      4.69 o 
   3  11   2       33.22       30.53      6.32 o 
   4  11   2        5.23        6.44      4.38 o 
  -2  12   2       81.65       91.07     10.21 o 
  -1  12   2      169.64      200.38     12.87 o 
   0  12   2      147.58      165.25     19.26 o 
   1  12   2       54.20       87.01     14.82 o 
  -8   1   3       27.69       24.44      7.10 o 
  -7   1   3       28.86       35.64      4.00 o 
  -6   1   3        6.61        4.62      2.24 o 
  -5   1   3        5.35        9.71      1.92 o 
  -4   1   3     2095.68     2339.70     19.25 o 
  -3   1   3      154.29      180.13      3.83 o 
  -2   1   3      301.78      314.85      4.15 o 
  -1   1   3     1761.54     1836.45     12.08 o 
   0   1   3      121.63      138.17      2.37 o 
   1   1   3     4621.24     4737.98     24.65 o 
   2   1   3     1483.93     1453.55     13.83 o 
   3   1   3      619.42      626.57      9.36 o 
   4   1   3       87.43       67.26      3.79 o 
   5   1   3       43.97       43.68      3.57 o 
   6   1   3      170.73      159.59      6.15 o 
   7   1   3      115.84      114.09      7.52 o 
   8   1   3        8.39        1.80      2.88 o 
  -9   2   3        1.56       -3.32      4.54 o 
  -8   2   3      177.93      193.21     13.41 o 
  -7   2   3      160.29      130.33      6.50 o 
  -6   2   3      330.49      339.35      9.46 o 
  -5   2   3      405.86      400.99      8.51 o 
  -4   2   3      305.47      304.59      4.91 o 
  -3   2   3      350.39      427.37      4.93 o 
  -2   2   3      635.71      696.90      7.42 o 
  -1   2   3     2074.33     2312.08     16.67 o 
   0   2   3    18927.04    19129.64    175.73 o 
   1   2   3     3313.94     3602.79     21.71 o 
   2   2   3       23.67       24.20      2.13 o 
   3   2   3      176.16      174.19      7.43 o 
   4   2   3        0.31       -1.01      1.01 o 
   5   2   3      429.28      404.58      9.04 o 
   6   2   3       66.69       59.08      5.04 o 
   7   2   3      139.09      131.12      8.89 o 
   8   2   3        4.79        4.64      2.70 o 
  -9   3   3        2.04        6.54      5.69 o 
  -8   3   3       15.26       19.81      5.19 o 
  -7   3   3       53.68       59.81      6.80 o 
  -6   3   3      587.32      542.98     12.23 o 
  -5   3   3        9.25        6.42      1.70 o 
  -4   3   3        0.06        2.71      1.49 o 
  -3   3   3     1433.77     1556.55     14.62 o 
  -2   3   3      251.17      277.21      4.86 o 
  -1   3   3     5349.72     5614.01     31.47 o 
   0   3   3      720.49      753.66     10.21 o 
   1   3   3      234.58      254.91      5.17 o 
   2   3   3       17.57       24.98      2.36 o 
   3   3   3      290.57      315.36      7.89 o 
   4   3   3      253.33      249.23      7.57 o 
   5   3   3     1064.12     1032.20     74.58 o 
   6   3   3      152.50      124.32      8.84 o 
   7   3   3        9.88        8.19      3.73 o 
   8   3   3       15.85       17.52      3.83 o 
  -8   4   3       16.59        9.97      4.48 o 
  -7   4   3        2.61        4.53      7.13 o 
  -6   4   3        4.92        6.77      2.70 o 
  -5   4   3      229.28      203.19      7.27 o 
  -4   4   3       72.39       89.17      3.85 o 
  -3   4   3      859.20      817.62     10.38 o 
  -2   4   3       31.19       33.84      1.50 o 
  -1   4   3      334.40      334.43      6.41 o 
   0   4   3      387.57      391.93      5.91 o 
   1   4   3      838.94      824.69     14.36 o 
   2   4   3     3481.56     3666.22     33.59 o 
   3   4   3     3152.47     3275.99     27.76 o 
   4   4   3      293.66      274.86      9.19 o 
   5   4   3      367.17      348.69      8.74 o 
   6   4   3       96.56       87.74      8.21 o 
   7   4   3       14.32       11.78      5.00 o 
   8   4   3      149.28      172.72      9.65 o 
  -8   5   3       64.64       78.03      8.84 o 
  -7   5   3      180.83      161.92     10.26 o 
  -6   5   3        0.97        2.23      2.11 o 
  -5   5   3      670.36      635.48     17.69 o 
  -4   5   3      425.67      402.75     11.10 o 
  -3   5   3       45.49       46.38      3.17 o 
  -2   5   3     2358.03     2559.68     18.44 o 
  -1   5   3      371.40      369.43      6.49 o 
   0   5   3       72.47       65.56      3.26 o 
   1   5   3     1096.82     1185.16     13.75 o 
   2   5   3      200.83      188.89      6.30 o 
   3   5   3      123.22      128.36      4.96 o 
   4   5   3      762.93      732.45     12.34 o 
   5   5   3       13.21       10.57      2.26 o 
   6   5   3       60.61       43.62      6.68 o 
   7   5   3       83.55       83.58      8.97 o 
  -8   6   3       16.99       25.80      5.93 o 
  -7   6   3      121.15      131.64     10.80 o 
  -6   6   3      309.25      317.48     22.78 o 
  -5   6   3        6.58        8.37      3.45 o 
  -4   6   3      167.80      148.66     15.93 o 
  -3   6   3        4.25        6.58      2.61 o 
  -2   6   3      424.94      378.96      8.09 o 
  -1   6   3      193.62      180.03      4.71 o 
   0   6   3     1944.95     1917.17     28.14 o 
   1   6   3        0.26        1.27      1.39 o 
   2   6   3       33.15       37.57      3.31 o 
   3   6   3       32.54       32.26      3.30 o 
   4   6   3      547.34      535.72     12.84 o 
   5   6   3       83.79       86.97      6.60 o 
   6   6   3        1.95        7.03      2.21 o 
   7   6   3      118.99      124.62      8.88 o 
  -7   7   3       23.81       25.24      5.61 o 
  -6   7   3      101.19       81.29     10.31 o 
  -5   7   3       60.71       56.33      7.20 o 
  -4   7   3      735.08      666.97     33.41 o 
  -3   7   3       16.08       15.23      4.25 o 
  -2   7   3      986.15      968.34     17.13 o 
  -1   7   3       35.30       40.35      3.35 o 
   0   7   3     1962.27     1979.83     20.78 o 
   1   7   3      311.14      315.93      7.87 o 
   2   7   3     1157.09     1080.84     15.19 o 
   3   7   3      640.43      645.05     11.96 o 
   4   7   3       14.28       14.56      2.97 o 
   5   7   3      136.04      147.10     13.14 o 
   6   7   3        2.70        3.64      2.38 o 
   7   7   3       20.61       23.23      5.68 o 
  -7   8   3        1.15        3.59      3.44 o 
  -6   8   3        3.14       10.76      3.62 o 
  -5   8   3        0.28        3.02      3.20 o 
  -4   8   3      160.30      164.87     10.64 o 
  -3   8   3      325.19      324.54     13.85 o 
  -2   8   3       51.41       53.13      6.82 o 
  -1   8   3      179.53      180.49     11.11 o 
   0   8   3      537.45      511.71     10.45 o 
   1   8   3      175.91      163.71      6.25 o 
   2   8   3       13.98        8.45      2.32 o 
   3   8   3      247.07      243.13      9.20 o 
   4   8   3       73.63       80.32      6.55 o 
   5   8   3       70.89       83.81      7.03 o 
   6   8   3       19.63       26.81      5.82 o 
  -6   9   3       72.79       82.00      9.88 o 
  -5   9   3       88.33      101.39     10.19 o 
  -4   9   3       33.01       32.68      6.29 o 
  -3   9   3       99.38       80.77      8.75 o 
  -2   9   3      105.87      117.06      9.66 o 
  -1   9   3      703.75      726.03     20.50 o 
   0   9   3        9.80       10.12      3.40 o 
   1   9   3      350.28      376.11      9.74 o 
   2   9   3       28.73       22.00      3.83 o 
   3   9   3       16.34       10.72      3.18 o 
   4   9   3      455.47      439.72     13.50 o 
   5   9   3      289.55      292.92     11.58 o 
  -5  10   3       51.79       59.05     10.38 o 
  -4  10   3        0.03       -1.84      2.87 o 
  -3  10   3       90.59       78.56      9.15 o 
  -2  10   3       10.71       12.62      4.28 o 
  -1  10   3       22.66       31.58      9.61 o 
   0  10   3      174.59      172.70     25.02 o 
   1  10   3      150.49      164.54      8.85 o 
   2  10   3      169.60      159.11      8.48 o 
   3  10   3       56.26       62.89      6.25 o 
   4  10   3        0.58        5.17      3.40 o 
  -4  11   3      165.53      162.37     13.32 o 
  -3  11   3       18.87       13.89      5.20 o 
  -2  11   3       77.36       74.47      9.06 o 
  -1  11   3        2.55        0.91      3.72 o 
   0  11   3        6.98        1.94      3.79 o 
   1  11   3        0.93       -3.78      5.35 o 
   2  11   3      173.53      175.03      9.35 o 
   3  11   3        7.86        8.68      3.38 o 
  -2  12   3       30.46       30.29      7.01 o 
  -1  12   3       73.41       64.81     14.70 o 
   0  12   3      113.62      145.96     19.14 o 
   1  12   3       26.52       21.41      8.35 o 
  -9   0   4        8.60       30.86      5.76 o 
  -7   0   4        5.13       19.63      5.64 o 
  -6   0   4      177.01      155.51     11.67 o 
  -5   0   4     1201.06     1233.20     25.00 o 
  -4   0   4        0.46       -1.06      1.06 o 
  -3   0   4     2887.90     3043.48     25.41 o 
  -2   0   4      500.72      469.12     11.94 o 
  -1   0   4     8172.86     8455.53     75.94 o 
   0   0   4    24074.66    23897.62    231.70 o 
   1   0   4       26.58       18.31      2.06 o 
   2   0   4      283.02      267.69     12.52 o 
   3   0   4      192.07      202.15     16.70 o 
   4   0   4      167.27      158.18      7.59 o 
   5   0   4     1546.27     1555.32     27.28 o 
   6   0   4       30.72       30.58      4.95 o 
   7   0   4       12.91       15.35      5.48 o 
   8   0   4        0.00       -1.05      2.78 o 
  -8   1   4       40.37       38.26      5.52 o 
  -7   1   4      580.62      531.95     12.41 o 
  -6   1   4      195.54      192.23      7.18 o 
  -5   1   4       64.45       50.48      2.69 o 
  -4   1   4      548.69      537.33      9.27 o 
  -3   1   4     1243.16     1346.69     10.72 o 
  -2   1   4      186.66      171.49      2.78 o 
  -1   1   4       70.34       62.74      2.18 o 
   0   1   4    12332.18    13112.85     60.39 o 
   1   1   4      581.35      504.65      5.68 o 
   2   1   4     1507.18     1500.40     14.90 o 
   3   1   4       87.69       69.41      3.90 o 
   4   1   4      710.24      688.12     11.35 o 
   5   1   4      354.09      400.29      9.30 o 
   6   1   4       10.17       14.28      4.79 o 
   7   1   4      145.90      148.09      7.05 o 
   8   1   4       88.70       96.61      9.43 o 
  -9   2   4       59.49       75.31     12.77 o 
  -8   2   4       29.80       33.17      5.40 o 
  -7   2   4        6.43        6.15      2.54 o 
  -6   2   4      616.46      633.95     13.11 o 
  -5   2   4     1367.36     1322.11     18.26 o 
  -4   2   4      157.04      150.24      5.43 o 
  -3   2   4      442.31      422.74      5.51 o 
  -2   2   4      507.21      546.94      9.25 o 
  -1   2   4     2251.53     2326.99     15.74 o 
   0   2   4      332.26      325.10      4.25 o 
   1   2   4     3441.79     3772.12     21.55 o 
   2   2   4     3730.42     3966.71     34.29 o 
   3   2   4        8.72        8.25      1.74 o 
   4   2   4      399.66      395.17      8.61 o 
   5   2   4      187.26      171.16      6.20 o 
   6   2   4       83.04       81.88      5.38 o 
   7   2   4        6.98       11.16      3.01 o 
   8   2   4       19.32       23.16      5.07 o 
  -9   3   4        0.93        1.68      5.91 o 
  -8   3   4        0.61       -2.03      2.03 o 
  -7   3   4       94.07       88.09      6.12 o 
  -6   3   4       24.17       28.60      3.71 o 
  -5   3   4      221.14      200.25      7.41 o 
  -4   3   4       28.49       26.51      2.90 o 
  -3   3   4      381.82      388.75      6.11 o 
  -2   3   4     1055.83      969.17     13.64 o 
  -1   3   4      158.97      191.23      3.42 o 
   0   3   4     9098.24     9573.35     84.57 o 
   1   3   4        6.29       14.49      1.47 o 
   2   3   4      722.62      811.79     12.61 o 
   3   3   4      472.44      478.58     29.88 o 
   4   3   4      148.31      154.83      8.29 o 
   5   3   4       31.59       36.50      4.01 o 
   6   3   4        6.38       10.56      2.53 o 
   7   3   4      108.71      108.80      7.68 o 
   8   3   4       41.41       50.01      5.79 o 
  -8   4   4      251.38      285.35     30.08 o 
  -7   4   4        0.16       -0.29      2.98 o 
  -6   4   4        0.13        3.57      1.93 o 
  -5   4   4     1022.45      995.46     22.56 o 
  -4   4   4        6.18        6.08      2.42 o 
  -3   4   4      109.34      140.18      4.02 o 
  -2   4   4      387.46      360.60      6.20 o 
  -1   4   4       21.33       41.64      2.35 o 
   0   4   4       69.59       85.19      2.58 o 
   1   4   4      192.28      214.31      3.83 o 
   2   4   4      449.82      430.12      8.15 o 
   3   4   4      577.31      567.44     10.13 o 
   4   4   4       90.90       81.21      4.72 o 
   5   4   4        9.10       13.06      2.74 o 
   6   4   4      106.62      100.36      5.86 o 
   7   4   4       17.42       18.86      3.55 o 
   8   4   4       15.45       17.24      3.64 o 
  -8   5   4      135.53      163.14     11.02 o 
  -7   5   4        3.26       -0.96      3.26 o 
  -6   5   4       60.16       67.38      7.46 o 
  -5   5   4      202.91      193.07      7.72 o 
  -4   5   4      400.25      371.78     10.06 o 
  -3   5   4      860.13      773.18     14.10 o 
  -2   5   4      834.58      872.72      8.90 o 
  -1   5   4      572.33      606.55      7.90 o 
   0   5   4      201.48      186.87      4.66 o 
   1   5   4      862.61      828.78     11.49 o 
   2   5   4        1.02        2.11      1.79 o 
   3   5   4     1107.52     1064.52     19.01 o 
   4   5   4       26.37       22.81      2.86 o 
   5   5   4       98.83       94.68      5.64 o 
   6   5   4      308.93      305.12     10.95 o 
   7   5   4       91.89      102.36      7.86 o 
  -8   6   4        2.02       -3.02      6.24 o 
  -7   6   4       41.88       41.45      7.43 o 
  -6   6   4       88.68       75.10      8.15 o 
  -5   6   4       62.70       61.10      7.13 o 
  -4   6   4       16.78       22.94      3.84 o 
  -3   6   4        7.43        3.89      2.46 o 
  -2   6   4      229.29      209.72      7.84 o 
  -1   6   4      533.47      511.69      7.89 o 
   0   6   4       10.37       12.50      2.17 o 
   1   6   4       92.24       79.64      5.10 o 
   2   6   4      157.14      140.53      5.31 o 
   3   6   4       35.83       35.41      3.47 o 
   4   6   4       91.56       92.34      6.44 o 
   5   6   4       65.42       58.85      5.78 o 
   6   6   4        0.11        1.25      1.92 o 
   7   6   4       14.20       17.12      4.05 o 
  -7   7   4       31.25       32.89      5.97 o 
  -6   7   4       45.36       39.08      6.38 o 
  -5   7   4      102.87       87.05      8.65 o 
  -4   7   4      212.24      173.44     10.29 o 
  -3   7   4       25.83       31.68      6.11 o 
  -2   7   4      398.29      371.29     10.62 o 
  -1   7   4      141.43      139.39      7.67 o 
   0   7   4      188.21      171.49      5.81 o 
   1   7   4      364.02      345.48      8.28 o 
   2   7   4      162.42      162.70      8.25 o 
   3   7   4      158.29      147.97      6.07 o 
   4   7   4        0.24        0.80      1.92 o 
   5   7   4        4.96        8.05      2.65 o 
   6   7   4      167.45      193.15      9.71 o 
  -7   8   4       36.92       52.33      8.41 o 
  -6   8   4        4.78        3.23      3.02 o 
  -5   8   4       49.65       45.43      9.24 o 
  -4   8   4      371.43      354.18     15.98 o 
  -3   8   4      419.82      397.21     24.75 o 
  -2   8   4       20.35       26.40      4.26 o 
  -1   8   4      290.08      278.67     12.56 o 
   0   8   4        0.21       -0.62      1.64 o 
   1   8   4      307.01      299.36      8.30 o 
   2   8   4      205.11      191.87      6.84 o 
   3   8   4        0.75       -0.99      3.65 o 
   4   8   4        0.09        0.97      1.86 o 
   5   8   4        7.78        8.41      4.43 o 
   6   8   4        0.41        1.65      2.29 o 
  -6   9   4        0.33        5.17      3.97 o 
  -5   9   4       13.14       12.13      4.22 o 
  -4   9   4        7.01        3.70      3.76 o 
  -3   9   4      298.65      292.84     14.02 o 
  -2   9   4       27.73       33.37      6.33 o 
  -1   9   4        5.93        5.74      7.15 o 
   0   9   4       31.07       29.64      5.93 o 
   1   9   4      100.61      103.12      5.81 o 
   2   9   4       10.43       19.50      3.80 o 
   3   9   4       25.43       23.84      4.04 o 
   4   9   4      262.62      267.95     11.42 o 
   5   9   4       10.44       10.96      4.15 o 
  -5  10   4       33.88       44.84     11.14 o 
  -4  10   4       63.28       82.33     17.94 o 
  -3  10   4       46.49       56.85      8.31 o 
  -2  10   4       81.42       78.91      9.09 o 
  -1  10   4      112.32      108.42      9.94 o 
   0  10   4      129.34      149.20     19.30 o 
   1  10   4        8.33        6.26      4.61 o 
   2  10   4      249.52      267.30     10.42 o 
   3  10   4       11.76       14.21      3.30 o 
   4  10   4       55.72       64.03      6.59 o 
  -4  11   4        0.70       -0.96      3.67 o 
  -3  11   4      110.38      111.43     17.52 o 
  -2  11   4        9.73       13.25      8.97 o 
  -1  11   4       41.06       55.91      7.86 o 
   0  11   4      164.23      172.70     21.74 o 
   1  11   4        0.74        0.93      5.25 o 
   2  11   4        9.43       10.86      6.05 o 
   3  11   4       34.96       21.79      5.48 o 
  -1  12   4      120.34      128.26     11.85 o 
   0  12   4       21.23       19.31     10.08 o 
   1  12   4        0.02       -3.34      5.47 o 
  -9   1   5        4.95        8.28      4.15 o 
  -8   1   5      101.61      118.03     12.96 o 
  -7   1   5       14.65       22.52      5.71 o 
  -6   1   5        0.77        1.51      1.69 o 
  -5   1   5     1865.16     1842.02     18.34 o 
  -4   1   5      310.10      327.95      5.28 o 
  -3   1   5     2893.82     3140.40     18.74 o 
  -2   1   5      864.30      925.65      8.04 o 
  -1   1   5      500.10      519.83      5.43 o 
   0   1   5      259.60      241.79      4.95 o 
   1   1   5      192.74      180.83      4.60 o 
   2   1   5      736.29      691.97     11.12 o 
   3   1   5       34.02       26.63      2.97 o 
   4   1   5      265.69      274.15      7.33 o 
   5   1   5        0.36       -1.53      1.53 o 
   6   1   5      291.38      271.46      8.46 o 
   7   1   5      109.87       96.48      7.06 o 
   8   1   5       50.98       70.24      6.88 o 
  -8   2   5       28.66       26.02      5.27 o 
  -7   2   5       28.74       24.73      3.53 o 
  -6   2   5      160.83      158.90      6.72 o 
  -5   2   5        5.23        0.06      1.64 o 
  -4   2   5      325.13      320.03      6.16 o 
  -3   2   5       30.59       38.31      1.55 o 
  -2   2   5     1850.08     1975.38     14.70 o 
  -1   2   5      928.02      981.20      7.90 o 
   0   2   5       15.59       11.78      1.33 o 
   1   2   5       19.17       22.40      1.90 o 
   2   2   5      200.25      215.37      6.22 o 
   3   2   5      103.32       99.44      4.29 o 
   4   2   5      640.85      590.36     10.97 o 
   5   2   5      147.55      138.64      9.20 o 
   6   2   5      418.99      396.32     10.44 o 
   7   2   5       24.54       28.25      4.30 o 
   8   2   5        5.10        4.73      3.11 o 
  -9   3   5        0.12        1.34      5.88 o 
  -8   3   5       20.14       32.35      5.66 o 
  -7   3   5        8.10        6.76      2.49 o 
  -6   3   5        7.69        5.30      3.39 o 
  -5   3   5      163.91      158.97      6.62 o 
  -4   3   5       57.30       65.65      5.27 o 
  -3   3   5      141.80      163.91      6.10 o 
  -2   3   5      132.80      123.89      3.08 o 
  -1   3   5     1537.24     1587.24     17.17 o 
   0   3   5     1165.86     1208.55      9.96 o 
   1   3   5     1029.31     1095.67     10.69 o 
   2   3   5      210.16      207.07      5.63 o 
   3   3   5       39.08       29.19      3.30 o 
   4   3   5        6.71        8.51      2.72 o 
   5   3   5      693.78      708.20     14.94 o 
   6   3   5       32.27       30.27      4.00 o 
   7   3   5        6.29        7.24      3.27 o 
  -8   4   5        6.60        8.15      3.42 o 
  -7   4   5       15.45       24.24      5.31 o 
  -6   4   5     1190.30     1149.99     19.46 o 
  -5   4   5       42.76       44.78      4.45 o 
  -4   4   5     1362.35     1269.93     20.12 o 
  -3   4   5      423.96      423.12     10.11 o 
  -2   4   5      241.33      229.02      4.36 o 
  -1   4   5      167.50      159.02      3.78 o 
   0   4   5     1425.94     1539.43     12.14 o 
   1   4   5     2299.27     2344.35     17.91 o 
   2   4   5      442.15      442.45     10.06 o 
   3   4   5       13.58       10.95      2.15 o 
   4   4   5      215.41      206.45      9.41 o 
   5   4   5      232.99      227.73      7.49 o 
   6   4   5       17.46       19.38      2.90 o 
   7   4   5      340.50      333.13     15.56 o 
  -8   5   5       43.31       41.72      9.01 o 
  -7   5   5       90.74       80.63      8.33 o 
  -6   5   5       97.21       77.76      7.93 o 
  -5   5   5      111.99      103.39      6.50 o 
  -4   5   5      101.92      101.89      6.18 o 
  -3   5   5      216.59      232.01     11.48 o 
  -2   5   5        0.88        0.72      2.25 o 
  -1   5   5      227.44      186.56     10.05 o 
   0   5   5      137.33      116.30      3.30 o 
   1   5   5      336.41      318.04      7.77 o 
   2   5   5      845.60      766.50     20.94 o 
   3   5   5      102.88       99.98      5.36 o 
   4   5   5      140.44      125.16      5.77 o 
   5   5   5      505.20      461.75     10.95 o 
   6   5   5       24.09       25.68      3.85 o 
   7   5   5        0.00        6.99      2.60 o 
  -8   6   5       24.75       22.74      5.59 o 
  -7   6   5      225.61      230.28     12.60 o 
  -6   6   5      211.69      197.86     11.10 o 
  -5   6   5      619.09      594.83     18.41 o 
  -4   6   5      162.79      160.76      7.68 o 
  -3   6   5      918.81      882.10     16.59 o 
  -2   6   5      532.32      491.20     12.11 o 
  -1   6   5      203.60      200.05      5.08 o 
   0   6   5      215.36      208.76      5.48 o 
   1   6   5      172.62      165.12      5.56 o 
   2   6   5        7.91       13.66      2.50 o 
   3   6   5       92.87       76.05      4.84 o 
   4   6   5      432.45      428.23     10.33 o 
   5   6   5      176.96      185.27      8.29 o 
   6   6   5       12.25       14.46      2.98 o 
   7   6   5       19.25       15.46      5.87 o 
  -7   7   5       26.39       33.05      7.48 o 
  -6   7   5        2.66        2.47      2.76 o 
  -5   7   5      591.38      574.86     19.03 o 
  -4   7   5       71.04       66.52      7.59 o 
  -3   7   5     1109.59     1082.40     20.71 o 
  -2   7   5      560.28      532.82     13.22 o 
  -1   7   5      165.43      166.68      7.78 o 
   0   7   5      320.99      290.68      7.53 o 
   1   7   5      521.56      515.49     10.31 o 
   2   7   5     1099.48     1035.15     15.48 o 
   3   7   5        5.92       -0.44      2.50 o 
   4   7   5       78.29       85.71      5.63 o 
   5   7   5        2.25        3.98      2.24 o 
   6   7   5       96.98       93.50      7.64 o 
  -7   8   5        3.09        3.98      4.20 o 
  -6   8   5       25.30       21.93      5.67 o 
  -5   8   5        0.04       -2.75      2.77 o 
  -4   8   5       72.84       60.46     11.75 o 
  -3   8   5      603.80      534.47     26.30 o 
  -2   8   5        2.60        0.29      2.94 o 
  -1   8   5      205.59      203.64     11.27 o 
   0   8   5      121.43      106.34     17.82 o 
   1   8   5      259.16      264.56      7.91 o 
   2   8   5        1.31        4.31      1.92 o 
   3   8   5      218.06      220.46      7.74 o 
   4   8   5       16.61       15.98      3.55 o 
   5   8   5       12.77       12.02      3.26 o 
   6   8   5       36.88       34.12      6.25 o 
  -6   9   5      189.54      213.43     22.29 o 
  -5   9   5        0.66        2.04      4.94 o 
  -4   9   5        0.97       -3.13      3.13 o 
  -3   9   5       10.24       13.09      4.59 o 
  -2   9   5      299.28      320.70     14.68 o 
  -1   9   5      147.65      150.37     10.96 o 
   0   9   5      340.48      356.58     14.69 o 
   1   9   5        0.72        0.39      3.11 o 
   2   9   5       38.17       34.92      3.96 o 
   3   9   5      217.28      213.13     12.22 o 
   4   9   5        2.75        3.16      3.83 o 
   5   9   5      351.48      350.18     25.88 o 
  -5  10   5       32.12       27.30      8.84 o 
  -4  10   5       79.01       75.53      9.54 o 
  -3  10   5      225.47      241.61     21.30 o 
  -2  10   5        3.09        6.30      5.47 o 
  -1  10   5       91.53       98.54      9.82 o 
   0  10   5       21.96       29.60     10.28 o 
   1  10   5       64.41       77.48      8.50 o 
   2  10   5        0.99        6.85      3.34 o 
   3  10   5       18.90       20.30      3.93 o 
   4  10   5       70.58       86.47      7.74 o 
  -4  11   5       47.67       54.35      8.26 o 
  -3  11   5       34.73       49.84      8.39 o 
  -2  11   5       12.56       17.10      5.41 o 
  -1  11   5        2.35        3.99      4.03 o 
   0  11   5       24.38       34.38      6.56 o 
   1  11   5       15.02       21.70      8.28 o 
   2  11   5      306.18      320.14     22.58 o 
  -9   0   6       32.73       60.52     10.94 o 
  -8   0   6      496.48      626.00     27.61 o 
  -7   0   6      403.26      392.45     20.68 o 
  -6   0   6     1228.20     1217.17     35.23 o 
  -5   0   6       19.50       18.15      2.63 o 
  -4   0   6      401.45      395.51      8.05 o 
  -3   0   6        6.68        0.25      1.44 o 
  -2   0   6       27.64       18.12      3.64 o 
  -1   0   6      258.23      229.46      5.61 o 
   0   0   6       25.08       17.82      2.18 o 
   1   0   6      541.87      591.97     10.11 o 
   2   0   6     1258.67     1297.07     54.33 o 
   3   0   6      699.99      687.64     15.94 o 
   4   0   6      110.90      109.70      7.64 o 
   5   0   6     1320.44     1339.11     26.86 o 
   6   0   6       22.31       26.53      5.48 o 
   7   0   6       24.67       22.99      4.90 o 
  -9   1   6        8.61       16.33      6.27 o 
  -8   1   6      108.43      112.46      9.29 o 
  -7   1   6      107.65      111.63      8.69 o 
  -6   1   6       13.60       15.08      2.42 o 
  -5   1   6      117.28      125.57      4.82 o 
  -4   1   6     2302.62     2480.34     16.96 o 
  -3   1   6     1270.79     1376.08     10.85 o 
  -2   1   6     1245.17     1395.28     13.35 o 
  -1   1   6      366.98      359.63      4.85 o 
   0   1   6     1763.22     1766.44     12.98 o 
   1   1   6       86.64       74.11      2.72 o 
   2   1   6     1079.39     1020.07     14.37 o 
   3   1   6      220.60      217.63      6.29 o 
   4   1   6      630.72      616.37     11.56 o 
   5   1   6      242.80      219.75      7.40 o 
   6   1   6       22.96       24.28      3.30 o 
   7   1   6      435.54      475.12     12.55 o 
  -8   2   6       11.88        5.03      4.49 o 
  -7   2   6       75.27       74.38      5.97 o 
  -6   2   6      172.54      156.63      9.94 o 
  -5   2   6     1065.69     1013.05     16.18 o 
  -4   2   6      236.92      221.84      7.19 o 
  -3   2   6     2849.72     2991.33     20.83 o 
  -2   2   6        7.40        9.80      1.46 o 
  -1   2   6     1140.79     1129.84      9.29 o 
   0   2   6       78.59       63.27      2.45 o 
   1   2   6     3528.01     3617.89     22.45 o 
   2   2   6     2374.82     2494.06     22.78 o 
   3   2   6      781.89      792.68     15.36 o 
   4   2   6       47.66       55.74      5.51 o 
   5   2   6       44.23       46.08      7.53 o 
   6   2   6      135.80      148.39      6.96 o 
   7   2   6        9.37       13.39      3.10 o 
  -8   3   6       73.20       59.00     11.42 o 
  -7   3   6      432.03      467.79     13.37 o 
  -6   3   6        0.54        2.04      1.81 o 
  -5   3   6      167.38      154.72      9.26 o 
  -4   3   6      427.57      438.24     10.50 o 
  -3   3   6      255.15      248.02      7.78 o 
  -2   3   6       69.58       80.08      3.57 o 
  -1   3   6      549.14      537.85      6.04 o 
   0   3   6      602.85      577.54      7.80 o 
   1   3   6     1459.67     1575.46     12.94 o 
   2   3   6      272.98      262.48      8.80 o 
   3   3   6       26.01       26.88      3.29 o 
   4   3   6     1173.14     1137.57     16.47 o 
   5   3   6      108.69      101.50      6.66 o 
   6   3   6      154.77      164.62      9.18 o 
   7   3   6       32.46       36.16      5.96 o 
  -8   4   6        2.01        6.50      2.84 o 
  -7   4   6        0.26        1.19      1.88 o 
  -6   4   6      426.15      395.03     13.80 o 
  -5   4   6       35.70       39.04      4.52 o 
  -4   4   6        1.88        0.95      3.06 o 
  -3   4   6      330.51      330.11      9.46 o 
  -2   4   6      261.51      212.72      4.78 o 
  -1   4   6     1625.45     1664.84     12.80 o 
   0   4   6       32.66       47.21      2.35 o 
   1   4   6       39.19       39.43      2.33 o 
   2   4   6      346.86      297.90     11.93 o 
   3   4   6       30.40       25.55      3.47 o 
   4   4   6      356.93      336.97     10.15 o 
   5   4   6       60.88       67.86      5.73 o 
   6   4   6       55.79       53.44      4.72 o 
   7   4   6        9.52       12.34      3.06 o 
  -8   5   6        8.64        9.08      3.93 o 
  -7   5   6       14.71        9.12      3.42 o 
  -6   5   6      134.87      130.66     10.02 o 
  -5   5   6      109.47      118.17     10.19 o 
  -4   5   6      282.71      265.75      9.19 o 
  -3   5   6       72.51       75.98      5.78 o 
  -2   5   6       93.69       85.12      5.83 o 
  -1   5   6      359.30      371.53      8.70 o 
   0   5   6      733.56      714.39      9.63 o 
   1   5   6        0.14       -0.10      1.90 o 
   2   5   6      414.15      373.88      8.51 o 
   3   5   6      206.20      185.23      8.82 o 
   4   5   6        8.72       10.31      2.24 o 
   5   5   6       80.89       83.69      5.53 o 
   6   5   6        9.76       10.40      2.51 o 
   7   5   6      106.75      112.54      9.25 o 
  -8   6   6      114.08      137.58     11.61 o 
  -7   6   6       26.14       19.50      4.60 o 
  -6   6   6      182.82      185.96     11.24 o 
  -5   6   6      138.18      127.33      7.73 o 
  -4   6   6        0.15        1.67      3.36 o 
  -3   6   6        0.00        0.79      5.60 o 
  -2   6   6        6.59        8.98      3.40 o 
  -1   6   6       29.27       28.71      4.48 o 
   0   6   6      470.46      467.83      9.67 o 
   1   6   6       77.93       78.61      4.44 o 
   2   6   6       57.36       54.33      4.59 o 
   3   6   6      136.12      140.75      7.02 o 
   4   6   6       49.36       47.91      4.29 o 
   5   6   6       26.82       29.09      4.42 o 
   6   6   6       50.50       48.40      5.55 o 
  -7   7   6        5.14        8.76      4.05 o 
  -6   7   6       18.64       23.40      5.63 o 
  -5   7   6      101.03       96.42      9.30 o 
  -4   7   6       47.83       48.31      5.55 o 
  -3   7   6      451.65      447.27     13.00 o 
  -2   7   6        5.98        8.28      3.62 o 
  -1   7   6      860.95      800.60     16.55 o 
   0   7   6       27.45       25.79      3.64 o 
   1   7   6       35.79       45.63      3.98 o 
   2   7   6      221.42      196.33      6.84 o 
   3   7   6        3.92        4.31      2.13 o 
   4   7   6       53.44       62.97      5.99 o 
   5   7   6      167.97      171.33      8.42 o 
   6   7   6        8.42       12.27      3.58 o 
  -7   8   6        1.69        4.98      4.83 o 
  -6   8   6       13.96       18.32      9.14 o 
  -5   8   6       10.71       14.41      4.54 o 
  -4   8   6        6.32        5.43      3.66 o 
  -3   8   6      123.54      116.42     10.01 o 
  -2   8   6      561.63      578.73     14.86 o 
  -1   8   6       10.54       12.91      3.61 o 
   0   8   6       71.36       75.53      8.13 o 
   1   8   6      140.06      122.54      6.91 o 
   2   8   6       36.54       40.70      4.50 o 
   3   8   6       43.05       47.86      4.56 o 
   4   8   6        1.76        1.47      2.21 o 
   5   8   6        3.65       11.27      4.82 o 
  -6   9   6       43.43       55.77     23.16 o 
  -5   9   6       10.50       10.32      4.48 o 
  -4   9   6        5.93        7.21      3.86 o 
  -3   9   6       20.90       25.75      6.01 o 
  -2   9   6       90.38       71.68      8.68 o 
  -1   9   6      161.74      144.36     10.84 o 
   0   9   6      132.40      137.74     10.58 o 
   1   9   6        1.12        2.28      3.43 o 
   2   9   6        6.36        6.93      2.99 o 
   3   9   6      167.96      170.10      8.73 o 
   4   9   6        1.98        2.59      2.38 o 
  -5  10   6       74.45       96.32     11.10 o 
  -4  10   6       22.37       31.82      6.60 o 
  -3  10   6        8.44       16.66      5.51 o 
  -2  10   6        2.69        9.20      4.47 o 
  -1  10   6       23.85       21.72      5.70 o 
   0  10   6      144.24      135.09     11.79 o 
   1  10   6       18.93       28.05      6.01 o 
   2  10   6      117.51      101.99     10.92 o 
   3  10   6        8.01       15.43      4.65 o 
  -3  11   6       30.89       31.98      7.05 o 
  -2  11   6       14.54       12.45      5.23 o 
  -1  11   6       62.08       67.19      9.18 o 
   0  11   6        1.97       -1.12      6.02 o 
   1  11   6       16.32       18.60     13.81 o 
   2  11   6       26.00       29.34      9.40 o 
  -9   1   7        2.51        7.70      3.24 o 
  -8   1   7       25.26       35.67      7.53 o 
  -7   1   7       24.37       22.90      9.40 o 
  -6   1   7      102.27      109.77      6.68 o 
  -5   1   7        1.07        3.46      1.88 o 
  -4   1   7      250.47      254.05      5.97 o 
  -3   1   7       13.49       20.18      1.74 o 
  -2   1   7       56.54       50.02      2.22 o 
  -1   1   7      550.59      561.96      6.64 o 
   0   1   7      367.94      368.66      8.20 o 
   1   1   7     1396.91     1345.27     12.14 o 
   2   1   7      256.64      261.41      5.32 o 
   3   1   7      445.08      417.90      9.12 o 
   4   1   7      125.25      114.80      5.78 o 
   5   1   7       15.56       17.86      2.90 o 
   6   1   7       15.39       11.54      2.65 o 
   7   1   7       30.47       37.18      4.51 o 
  -9   2   7       12.82       18.36     15.54 o 
  -8   2   7        6.07       10.51      3.27 o 
  -7   2   7        3.65       12.43      6.13 o 
  -6   2   7       27.27       25.78      3.13 o 
  -5   2   7        0.56       -0.65      1.88 o 
  -4   2   7      764.81      807.21     12.36 o 
  -3   2   7     1705.09     1851.64     16.81 o 
  -2   2   7      658.70      737.87      8.91 o 
  -1   2   7      179.50      163.64      4.51 o 
   0   2   7     1435.47     1449.87     12.17 o 
   1   2   7      777.52      771.57      9.69 o 
   2   2   7       46.92       43.44      2.91 o 
   3   2   7       52.30       53.05      4.01 o 
   4   2   7      112.85      107.97      5.68 o 
   5   2   7      148.45      142.05      9.41 o 
   6   2   7        1.26        4.19      1.96 o 
   7   2   7       23.84       31.28      4.14 o 
  -8   3   7      120.94      145.96     15.06 o 
  -7   3   7      217.02      216.15      8.73 o 
  -6   3   7        0.07       -2.55      3.61 o 
  -5   3   7       26.63       28.61      3.94 o 
  -4   3   7      255.33      235.62      6.99 o 
  -3   3   7       42.28       43.64      3.60 o 
  -2   3   7      268.04      245.83      5.79 o 
  -1   3   7      870.65      924.96     10.52 o 
   0   3   7     1355.27     1422.50     12.30 o 
   1   3   7        1.87        1.25      1.21 o 
   2   3   7      403.29      388.65      8.49 o 
   3   3   7       87.90       94.29      5.32 o 
   4   3   7      140.47      122.91      5.98 o 
   5   3   7       25.73       27.28      3.52 o 
   6   3   7        2.92        5.82      3.28 o 
   7   3   7        6.10        2.89      2.66 o 
  -8   4   7       71.54       74.61      8.32 o 
  -7   4   7       39.64       43.39      5.26 o 
  -6   4   7       20.05       27.08      4.23 o 
  -5   4   7      357.90      341.11     14.28 o 
  -4   4   7      232.97      219.44      8.22 o 
  -3   4   7       13.39       15.49      3.07 o 
  -2   4   7      164.86      187.43      6.23 o 
  -1   4   7      238.24      232.68      5.35 o 
   0   4   7     1378.96     1310.40     11.92 o 
   1   4   7      624.84      591.60     10.60 o 
   2   4   7     1784.99     1718.10     22.71 o 
   3   4   7       51.42       51.32      4.72 o 
   4   4   7       69.74       68.40      5.68 o 
   5   4   7       39.41       41.57      4.88 o 
   6   4   7       88.55       98.71     10.99 o 
   7   4   7       58.56       70.66      7.83 o 
  -8   5   7       31.12       39.78     11.12 o 
  -7   5   7        1.42       12.79      7.67 o 
  -6   5   7       59.65       66.86      6.15 o 
  -5   5   7       29.42       29.01      4.51 o 
  -4   5   7       14.47       12.31      3.13 o 
  -3   5   7      188.05      190.96      9.83 o 
  -2   5   7        8.67        5.30      2.42 o 
  -1   5   7      879.30      823.89     16.86 o 
   0   5   7      265.26      253.57      5.92 o 
   1   5   7        0.57        0.51      1.43 o 
   2   5   7        8.07        6.66      1.93 o 
   3   5   7      152.62      142.66      5.76 o 
   4   5   7      150.49      130.91      6.23 o 
   5   5   7       30.95       31.37      4.95 o 
   6   5   7       79.67       95.89      6.52 o 
  -7   6   7       37.22       42.09      6.78 o 
  -6   6   7       58.72       55.89      7.31 o 
  -5   6   7       51.90       54.74      5.85 o 
  -4   6   7        0.19        0.35      2.41 o 
  -3   6   7     1079.69     1031.90     22.77 o 
  -2   6   7      129.16      131.16      7.66 o 
  -1   6   7     1093.83     1106.47     19.64 o 
   0   6   7       34.46       35.55      3.59 o 
   1   6   7       23.67       28.60      3.13 o 
   2   6   7        6.10        8.12      2.13 o 
   3   6   7      516.99      520.72     11.33 o 
   4   6   7      366.86      379.41     17.58 o 
   5   6   7       70.20       65.39      5.36 o 
   6   6   7      101.60      100.34      8.08 o 
  -7   7   7        2.28        0.25      4.02 o 
  -6   7   7      144.24      147.69     11.59 o 
  -5   7   7       94.22       94.18      9.78 o 
  -4   7   7      220.75      214.32      9.55 o 
  -3   7   7      250.41      242.63     10.02 o 
  -2   7   7       27.12       31.18      5.00 o 
  -1   7   7      864.61      874.15     18.01 o 
   0   7   7      422.90      384.31     16.83 o 
   1   7   7      450.34      402.60     11.05 o 
   2   7   7       41.27       47.98      4.75 o 
   3   7   7      243.01      242.54      8.03 o 
   4   7   7       58.97       67.29      5.22 o 
   5   7   7       24.89       24.33      4.02 o 
  -6   8   7      319.62      339.18     16.44 o 
  -5   8   7       93.41      108.96     14.98 o 
  -4   8   7      452.66      431.97     20.73 o 
  -3   8   7        0.27        1.93      3.22 o 
  -2   8   7      264.72      254.82     10.39 o 
  -1   8   7       98.87      103.97      7.57 o 
   0   8   7      102.55      107.34      9.92 o 
   1   8   7       15.42       16.53      4.74 o 
   2   8   7      113.97      121.62     11.58 o 
   3   8   7       11.89        8.60      2.59 o 
   4   8   7       47.60       45.17      4.47 o 
   5   8   7        6.19       10.28      3.79 o 
  -6   9   7        0.05        1.34      3.72 o 
  -5   9   7       11.26       14.97      4.75 o 
  -4   9   7       40.47       47.61      7.84 o 
  -3   9   7        3.13        3.00      7.23 o 
  -2   9   7      273.31      284.75     11.38 o 
  -1   9   7       27.43       21.80     13.85 o 
   0   9   7      328.09      295.07     14.21 o 
   1   9   7        5.39       18.08      5.26 o 
   2   9   7      165.62      159.17      9.71 o 
   3   9   7       53.23       59.16     15.47 o 
   4   9   7      292.81      294.54     15.19 o 
  -4  10   7      119.39      142.78     12.74 o 
  -3  10   7        7.53        1.98      6.07 o 
  -2  10   7        0.62       -2.98      2.98 o 
  -1  10   7       45.78       50.41      7.96 o 
   0  10   7       21.33       27.36      5.98 o 
   1  10   7       43.21       41.56      7.01 o 
   2  10   7      131.22      143.90     11.30 o 
   3  10   7       68.74       90.91     14.26 o 
  -3  11   7       29.37       29.23      7.67 o 
  -2  11   7       22.19       29.30      6.73 o 
  -1  11   7       55.72       48.57      7.94 o 
   0  11   7        2.73        7.30      4.39 o 
   1  11   7      171.65      236.12     21.14 o 
  -9   0   8       94.21       97.67     14.45 o 
  -8   0   8        5.20        5.79      4.39 o 
  -7   0   8      127.39      121.11     13.62 o 
  -6   0   8       41.21       30.32      7.71 o 
  -5   0   8      150.16      120.25     11.96 o 
  -4   0   8     1545.38     1657.19     19.55 o 
  -3   0   8     2668.43     2747.75     26.37 o 
  -2   0   8     6867.97     7227.36     54.32 o 
  -1   0   8     1490.25     1545.89     18.00 o 
   0   0   8      370.94      343.66      8.28 o 
   1   0   8      440.03      431.59      9.71 o 
   2   0   8      493.53      465.14     10.59 o 
   3   0   8        0.13       -0.89      2.71 o 
   4   0   8     1101.92     1089.37     23.86 o 
   5   0   8       18.91       17.97      4.26 o 
   6   0   8       36.88       36.07      5.94 o 
   7   0   8       14.46       18.27      4.82 o 
  -9   1   8        0.21        7.26      3.48 o 
  -8   1   8        2.24        7.60      3.18 o 
  -7   1   8       26.03       33.34      7.29 o 
  -6   1   8      101.81      111.12      8.83 o 
  -5   1   8     1441.13     1503.95     18.04 o 
  -4   1   8       63.36       56.83      3.87 o 
  -3   1   8       25.26       33.27      2.56 o 
  -2   1   8        7.56        8.77      1.46 o 
  -1   1   8      214.78      193.87      4.25 o 
   0   1   8       31.46       43.67      3.00 o 
   1   1   8      379.13      383.75      6.52 o 
   2   1   8     1059.68     1008.51     11.33 o 
   3   1   8      173.38      166.09      6.03 o 
   4   1   8        5.29        9.42      3.09 o 
   5   1   8      245.40      233.23      8.22 o 
   6   1   8       68.93       84.39      6.33 o 
   7   1   8       41.14       46.29      5.10 o 
  -8   2   8        4.38        7.41      3.30 o 
  -7   2   8       82.20       62.92      8.52 o 
  -6   2   8     1456.57     1485.67     19.62 o 
  -5   2   8       78.02       71.92      4.69 o 
  -4   2   8      324.23      320.31      9.32 o 
  -3   2   8      207.35      229.50      5.31 o 
  -2   2   8       86.90       92.38      3.89 o 
  -1   2   8       13.01        8.72      1.41 o 
   0   2   8     1003.09     1011.30     11.11 o 
   1   2   8     2624.61     2561.14     19.17 o 
   2   2   8       45.74       54.14      3.10 o 
   3   2   8        4.73        2.09      1.68 o 
   4   2   8        3.24        2.94      1.65 o 
   5   2   8      434.50      445.07     11.40 o 
   6   2   8       67.56       75.73      5.97 o 
   7   2   8      160.75      174.28      9.09 o 
  -8   3   8      165.02      178.02     11.33 o 
  -7   3   8        0.59        3.70      2.00 o 
  -6   3   8       35.99       31.05      3.78 o 
  -5   3   8       36.81       37.61      3.79 o 
  -4   3   8      215.12      201.03      6.83 o 
  -3   3   8     1021.22      996.51     14.46 o 
  -2   3   8      581.55      554.45      8.27 o 
  -1   3   8     2025.89     2017.50     15.30 o 
   0   3   8      726.09      747.95      8.89 o 
   1   3   8      187.90      186.49      4.72 o 
   2   3   8        1.94       -1.04      1.66 o 
   3   3   8      238.21      241.04      7.44 o 
   4   3   8       26.96       28.52      3.38 o 
   5   3   8      160.69      142.61      7.02 o 
   6   3   8       15.66       15.85      3.41 o 
   7   3   8       12.09        9.81      3.39 o 
  -7   4   8       14.49       13.18      6.13 o 
  -6   4   8      129.77      121.96      7.22 o 
  -5   4   8      385.64      340.76     14.39 o 
  -4   4   8        7.61        6.78      2.11 o 
  -3   4   8      209.65      185.73      6.78 o 
  -2   4   8      116.63      120.77      5.44 o 
  -1   4   8      538.40      542.85     15.02 o 
   0   4   8      261.58      256.11      5.26 o 
   1   4   8      226.07      212.25      6.74 o 
   2   4   8       35.43       34.70      4.10 o 
   3   4   8      233.22      210.41      8.33 o 
   4   4   8       68.12       64.23      6.13 o 
   5   4   8      316.64      304.97     11.07 o 
   6   4   8        0.05        0.83      2.22 o 
  -8   5   8       22.31       28.65      5.77 o 
  -7   5   8       16.40       20.41      4.66 o 
  -6   5   8      110.93      115.56     10.80 o 
  -5   5   8      391.34      388.89     12.07 o 
  -4   5   8       22.24       24.55      4.40 o 
  -3   5   8      871.82      882.19     14.66 o 
  -2   5   8       15.57       17.92      3.14 o 
  -1   5   8       25.05       27.50      3.36 o 
   0   5   8      839.21      829.03     13.23 o 
   1   5   8        0.80        2.01      1.49 o 
   2   5   8      632.36      621.15     11.74 o 
   3   5   8       82.67       76.85      5.06 o 
   4   5   8        0.79        5.14      1.71 o 
   5   5   8        3.24        4.44      1.81 o 
   6   5   8      144.12      155.77      9.40 o 
  -7   6   8        1.36       -0.99     11.75 o 
  -6   6   8        0.00       -3.82      5.79 o 
  -5   6   8       28.23       30.20      4.88 o 
  -4   6   8      245.95      225.92     15.22 o 
  -3   6   8      149.15      133.21      8.03 o 
  -2   6   8       87.75       84.77      7.58 o 
  -1   6   8      163.87      159.54     12.21 o 
   0   6   8        8.79        8.61      2.47 o 
   1   6   8       62.60       47.19      7.07 o 
   2   6   8        3.73        2.82      1.47 o 
   3   6   8        3.85        2.03      1.58 o 
   4   6   8        0.19        1.54      1.54 o 
   5   6   8        1.35        3.77      1.93 o 
   6   6   8        0.45        2.38      2.32 o 
  -7   7   8        1.37        6.14      3.48 o 
  -6   7   8       10.30       22.15      8.79 o 
  -5   7   8        9.06        7.30      3.50 o 
  -4   7   8       25.46       24.45      4.90 o 
  -3   7   8        0.76        2.45      2.90 o 
  -2   7   8      182.18      185.16      9.29 o 
  -1   7   8       59.23       58.83      7.08 o 
   0   7   8      241.46      253.27     10.14 o 
   1   7   8       86.74       91.03      6.23 o 
   2   7   8       22.10       23.42      3.71 o 
   3   7   8       80.65       69.26      5.30 o 
   4   7   8       25.44       26.42      3.47 o 
   5   7   8       22.77       26.29      4.36 o 
  -6   8   8        0.08       -2.93      3.04 o 
  -5   8   8        7.98       10.39      4.35 o 
  -4   8   8      130.11      152.27     11.98 o 
  -3   8   8      130.19      132.94      8.96 o 
  -2   8   8       72.25       75.27      7.16 o 
  -1   8   8       35.66       47.27      5.95 o 
   0   8   8       28.70       34.27      6.38 o 
   1   8   8      211.53      188.02     22.00 o 
   2   8   8       55.40       54.58      5.49 o 
   3   8   8       37.29       42.45      5.08 o 
   4   8   8       45.98       39.86      4.44 o 
  -5   9   8       17.73        7.12     10.18 o 
  -4   9   8        0.01        5.19      4.25 o 
  -3   9   8       96.87      105.36     10.79 o 
  -2   9   8        1.19        6.33      3.28 o 
  -1   9   8        0.91        0.84      6.38 o 
   0   9   8        3.43       -0.76      3.50 o 
   1   9   8        9.24       18.34      5.22 o 
   2   9   8        0.24        1.33      3.06 o 
   3   9   8       40.82       42.25      5.24 o 
  -4  10   8       14.00       16.23      5.43 o 
  -3  10   8      135.80      129.76     12.24 o 
  -2  10   8        4.31        3.26      4.11 o 
  -1  10   8      108.35      111.07     11.27 o 
   0  10   8       22.87       21.63      5.83 o 
   1  10   8      248.82      242.83     13.45 o 
   2  10   8        0.25        1.63      4.08 o 
  -2  11   8        0.22        4.17      4.22 o 
  -1  11   8       55.39       65.07      9.34 o 
   0  11   8        0.37        4.65      4.38 o 
  -8   1   9       53.17       60.78      7.95 o 
  -7   1   9      407.56      408.41     18.58 o 
  -6   1   9      168.12      179.22     10.49 o 
  -5   1   9       20.74       21.18      3.33 o 
  -4   1   9      864.50      871.46     13.22 o 
  -3   1   9        0.28        0.48      1.55 o 
  -2   1   9       50.77       48.29      2.58 o 
  -1   1   9       45.47       35.39      2.40 o 
   0   1   9      181.48      167.53      4.49 o 
   1   1   9      261.90      268.91      7.25 o 
   2   1   9      274.00      264.59      5.96 o 
   3   1   9        0.10       -1.35      1.35 o 
   4   1   9       48.63       48.32      4.63 o 
   5   1   9       14.30       14.93      2.84 o 
   6   1   9        0.85        2.95      2.33 o 
  -8   2   9       35.68       40.13      6.49 o 
  -7   2   9       31.28       27.02      5.20 o 
  -6   2   9       29.82       27.18      3.78 o 
  -5   2   9        9.70       11.24      2.75 o 
  -4   2   9        8.05        3.09      2.08 o 
  -3   2   9      322.50      300.85      7.92 o 
  -2   2   9       52.33       54.21      3.31 o 
  -1   2   9      109.80      108.47      3.54 o 
   0   2   9       29.67       30.83      2.48 o 
   1   2   9        7.17       10.34      1.93 o 
   2   2   9      154.91      146.74      4.54 o 
   3   2   9      385.96      369.52     13.72 o 
   4   2   9       26.54       21.94      4.30 o 
   5   2   9      103.31       99.40      6.52 o 
   6   2   9       17.86       16.33      3.15 o 
  -8   3   9       26.27       38.61      6.57 o 
  -7   3   9       20.24       27.20      5.50 o 
  -6   3   9      121.12      126.85      6.29 o 
  -5   3   9        2.77        5.28      1.89 o 
  -4   3   9       15.60       19.04      2.97 o 
  -3   3   9      128.99      123.94      5.75 o 
  -2   3   9       96.65       85.81      4.48 o 
  -1   3   9      168.93      165.24      5.12 o 
   0   3   9        4.17        4.40      1.68 o 
   1   3   9        0.98        1.50      1.38 o 
   2   3   9      229.31      215.95      6.94 o 
   3   3   9       10.06       11.72      2.45 o 
   4   3   9      209.71      213.69      7.83 o 
   5   3   9       15.03       17.38      3.02 o 
   6   3   9       10.89       10.20      3.17 o 
  -8   4   9       25.87       32.78      5.96 o 
  -7   4   9       60.08       71.73      6.72 o 
  -6   4   9       33.78       28.34      3.67 o 
  -5   4   9      877.27      851.71     15.26 o 
  -4   4   9        8.93        7.32      2.95 o 
  -3   4   9      694.18      685.99     12.72 o 
  -2   4   9       20.30       14.04      2.88 o 
  -1   4   9       32.76       34.01      3.05 o 
   0   4   9       81.11       81.14      4.10 o 
   1   4   9      912.84      929.55     14.71 o 
   2   4   9      358.63      305.24      9.85 o 
   3   4   9        1.97        5.08      2.53 o 
   4   4   9      108.42      118.54      7.67 o 
   5   4   9       47.08       53.11      5.79 o 
   6   4   9      136.21      162.77     11.39 o 
  -8   5   9       12.32       28.56      6.98 o 
  -7   5   9       51.90       61.36      5.53 o 
  -6   5   9       82.68       91.11      6.26 o 
  -5   5   9       15.74       12.73      2.84 o 
  -4   5   9      173.12      171.28      9.12 o 
  -3   5   9      105.36       98.91      5.78 o 
  -2   5   9     1205.03     1193.23     17.31 o 
  -1   5   9       32.20       28.51      3.73 o 
   0   5   9      983.12      938.69     14.72 o 
   1   5   9       38.38       35.46      4.16 o 
   2   5   9        1.91        2.96      1.66 o 
   3   5   9        2.05        1.86      1.58 o 
   4   5   9       68.55       72.49      5.70 o 
   5   5   9       25.83       27.21      3.44 o 
   6   5   9       11.02       13.52      6.47 o 
  -7   6   9        1.62        4.18      3.77 o 
  -6   6   9       71.04       74.73      7.26 o 
  -5   6   9       81.03       78.50      5.90 o 
  -4   6   9      258.40      264.28     10.63 o 
  -3   6   9       98.30      103.52      6.13 o 
  -2   6   9      850.26      860.34     18.27 o 
  -1   6   9      430.88      401.27     12.65 o 
   0   6   9        3.92        0.68      3.04 o 
   1   6   9       37.02       38.34      4.48 o 
   2   6   9      218.20      201.63      8.49 o 
   3   6   9       88.47       96.60      5.96 o 
   4   6   9       34.73       30.54      3.78 o 
   5   6   9      235.98      250.22      9.28 o 
  -7   7   9       10.78       13.23      5.74 o 
  -6   7   9      244.56      235.52     17.72 o 
  -5   7   9        0.00       -1.63      2.50 o 
  -4   7   9      117.88      127.87      6.82 o 
  -3   7   9      112.27      110.72      6.26 o 
  -2   7   9       14.45        9.30      4.12 o 
  -1   7   9        9.74       11.45      4.30 o 
   0   7   9      180.90      190.92      9.14 o 
   1   7   9       35.20       45.94      7.55 o 
   2   7   9       18.60       23.33      3.71 o 
   3   7   9       38.57       33.91      4.76 o 
   4   7   9       18.19       21.41      3.29 o 
   5   7   9      152.89      149.32     11.94 o 
  -6   8   9      110.12      104.27     14.88 o 
  -5   8   9       76.40       73.94      9.44 o 
  -4   8   9       60.63       56.22      6.79 o 
  -3   8   9       54.18       60.59      6.80 o 
  -2   8   9        2.72       -0.05      2.86 o 
  -1   8   9       67.73       78.36      8.09 o 
   0   8   9      131.85      118.85     10.45 o 
   1   8   9       75.22       75.32     14.12 o 
   2   8   9      307.57      263.51     10.14 o 
   3   8   9       24.28       28.28      4.32 o 
   4   8   9       14.84       18.82      7.22 o 
  -5   9   9       26.46       26.51      6.37 o 
  -4   9   9       21.71       28.05      6.68 o 
  -3   9   9      530.98      615.65     22.84 o 
  -2   9   9       46.58       46.87      6.15 o 
  -1   9   9      236.65      252.59     11.26 o 
   0   9   9        2.82        3.91      4.08 o 
   1   9   9       19.49       23.84      5.73 o 
   2   9   9       81.27       98.58      9.93 o 
   3   9   9       53.14       61.90      6.39 o 
  -3  10   9       64.24       66.85      9.28 o 
  -2  10   9       44.63       57.73      6.83 o 
  -1  10   9        0.25        4.48      4.10 o 
   0  10   9       37.19       34.80      7.10 o 
   1  10   9       18.72       21.25      6.08 o 
  -8   0  10       93.15      104.75     14.94 o 
  -7   0  10       17.35       13.01      6.05 o 
  -6   0  10        0.00        4.91      5.20 o 
  -5   0  10       87.98       96.33     12.50 o 
  -4   0  10      897.53      903.72     23.08 o 
  -3   0  10     1155.13     1140.85     24.86 o 
  -2   0  10      423.14      468.35     10.21 o 
  -1   0  10      143.50      142.51     13.33 o 
   0   0  10       60.28       55.77      4.54 o 
   1   0  10      719.29      700.47     13.84 o 
   2   0  10       67.80       72.24      5.49 o 
   3   0  10      226.65      217.64     10.50 o 
   4   0  10      296.49      288.31     14.09 o 
   5   0  10      221.15      226.39     12.19 o 
   6   0  10        0.47       -2.31      2.31 o 
  -8   1  10       38.47       47.64      7.21 o 
  -7   1  10       16.25       22.53      4.90 o 
  -6   1  10       10.51       11.98      4.30 o 
  -5   1  10      671.44      680.55     19.51 o 
  -4   1  10       13.43       10.12      2.90 o 
  -3   1  10       62.26       63.83      4.49 o 
  -2   1  10        0.39        1.54      1.70 o 
  -1   1  10      975.70      964.68     12.43 o 
   0   1  10        5.04        7.10      1.82 o 
   1   1  10      335.83      335.20      8.34 o 
   2   1  10      572.16      570.23      9.16 o 
   3   1  10        1.82       -1.46      1.64 o 
   4   1  10       26.97       20.58      3.87 o 
   5   1  10        7.01        6.80      2.36 o 
   6   1  10       85.20       98.34      7.15 o 
  -8   2  10       45.43       48.85      7.68 o 
  -7   2  10        4.62        3.19      3.38 o 
  -6   2  10        5.16        9.54      3.97 o 
  -5   2  10       22.80       24.29      3.62 o 
  -4   2  10      236.54      244.98     10.73 o 
  -3   2  10        0.87        2.92      2.25 o 
  -2   2  10       55.19       50.57      3.51 o 
  -1   2  10        7.69        8.55      2.27 o 
   0   2  10      683.62      641.02      8.99 o 
   1   2  10       15.79       18.01      2.27 o 
   2   2  10      415.25      417.94      8.80 o 
   3   2  10        0.01       -1.69      1.69 o 
   4   2  10      443.05      412.75     10.97 o 
   5   2  10       75.76       91.22      6.73 o 
   6   2  10       73.34       75.41      6.40 o 
  -8   3  10       92.02      103.99     10.57 o 
  -7   3  10       26.36       31.15      5.84 o 
  -6   3  10      283.05      267.18     18.81 o 
  -5   3  10       77.04       82.44      5.46 o 
  -4   3  10      187.47      179.85      7.31 o 
  -3   3  10      192.34      204.71      7.19 o 
  -2   3  10       30.18       22.68      5.63 o 
  -1   3  10      247.97      244.16      6.37 o 
   0   3  10        0.21        2.33      1.81 o 
   1   3  10      430.95      419.27      8.48 o 
   2   3  10      839.30      803.32     13.87 o 
   3   3  10      167.73      157.38      6.80 o 
   4   3  10       83.61       87.37      6.98 o 
   5   3  10       18.16       18.10      3.25 o 
   6   3  10       21.96       19.33      3.68 o 
  -8   4  10       17.24       19.13      5.93 o 
  -7   4  10       26.31       34.35      6.25 o 
  -6   4  10       17.04       13.65      2.85 o 
  -5   4  10      207.73      216.37      7.92 o 
  -4   4  10        9.24       10.00      2.71 o 
  -3   4  10      365.15      342.79      9.96 o 
  -2   4  10       26.05       28.74      3.75 o 
  -1   4  10     1082.14     1041.44     18.25 o 
   0   4  10      249.73      238.99      7.52 o 
   1   4  10       48.20       43.91      3.55 o 
   2   4  10        4.37        3.28      2.38 o 
   3   4  10        9.15       16.78      3.93 o 
   4   4  10       56.55       65.15      6.23 o 
   5   4  10        2.42        6.07      2.69 o 
  -7   5  10       88.17       89.51      8.20 o 
  -6   5  10       50.31       56.60      5.37 o 
  -5   5  10        3.10        4.65      2.18 o 
  -4   5  10      104.01       93.95      8.75 o 
  -3   5  10      113.25      111.57      6.30 o 
  -2   5  10       31.63       33.02      4.43 o 
  -1   5  10     1132.12     1131.80     21.01 o 
   0   5  10       17.94       22.73      4.37 o 
   1   5  10      126.28      121.62      6.05 o 
   2   5  10        6.47        6.31      2.72 o 
   3   5  10      208.91      195.29      8.80 o 
   4   5  10        1.54        2.26      2.37 o 
   5   5  10       12.10        9.47      3.83 o 
  -7   6  10       41.06       47.87      5.81 o 
  -6   6  10        0.56        0.16      4.70 o 
  -5   6  10        0.03        2.32      3.00 o 
  -4   6  10       51.90       49.72      4.96 o 
  -3   6  10        6.32        7.86      2.59 o 
  -2   6  10        0.67        2.89      3.26 o 
  -1   6  10        0.70       -0.07      3.01 o 
   0   6  10      124.40      126.61      8.30 o 
   1   6  10       47.58       42.27      4.39 o 
   2   6  10      153.67      143.95      7.83 o 
   3   6  10       78.98       81.07      6.87 o 
   4   6  10       62.03       73.27      5.77 o 
   5   6  10        0.35        1.90      3.69 o 
  -6   7  10        0.03        5.48      2.64 o 
  -5   7  10       15.38       20.89      3.44 o 
  -4   7  10       60.43       72.13      6.01 o 
  -3   7  10        2.16        4.49      4.22 o 
  -2   7  10        2.41        2.42      3.09 o 
  -1   7  10      131.35      131.55      8.74 o 
   0   7  10       75.44       79.63      7.43 o 
   1   7  10       10.22       26.24      5.58 o 
   2   7  10       51.17       55.90      5.68 o 
   3   7  10       26.84       22.29      4.07 o 
   4   7  10       97.63      110.46      9.72 o 
  -5   8  10        6.67        6.06      3.97 o 
  -4   8  10       36.57       37.23      5.86 o 
  -3   8  10       67.22       73.08      7.53 o 
  -2   8  10       54.21       58.53      6.89 o 
  -1   8  10        5.32        8.30      7.70 o 
   0   8  10       40.38       44.91      7.46 o 
   1   8  10       13.29        4.19      7.74 o 
   2   8  10       61.29       57.30      7.97 o 
   3   8  10       38.74       37.30      5.07 o 
  -4   9  10       22.28       33.40      7.08 o 
  -3   9  10       18.69       23.25      5.18 o 
  -2   9  10       32.79       55.56      8.55 o 
  -1   9  10       10.11       10.93      3.78 o 
   0   9  10        7.03        3.58      7.60 o 
   1   9  10       15.77       17.42      5.42 o 
   2   9  10       16.14       20.81      5.96 o 
  -2  10  10        8.89       14.75      6.02 o 
  -1  10  10       44.13       61.13      9.09 o 
   0  10  10      116.55      128.98     12.11 o 
  -8   1  11       27.26       30.25      6.26 o 
  -7   1  11       15.60       13.93      4.87 o 
  -6   1  11      152.27      151.42     11.14 o 
  -5   1  11      217.13      203.65     13.89 o 
  -4   1  11       17.99       14.21      3.29 o 
  -3   1  11      139.06      137.67      7.14 o 
  -2   1  11      164.16      140.77      5.05 o 
  -1   1  11       17.90       18.10      2.60 o 
   0   1  11      813.41      797.26     10.56 o 
   1   1  11       10.71       12.21      2.20 o 
   2   1  11      260.28      243.52      7.08 o 
   3   1  11      135.45      138.12      6.71 o 
   4   1  11       54.48       48.59      5.63 o 
   5   1  11       23.19       23.44      3.54 o 
  -8   2  11       18.91       22.61     10.96 o 
  -7   2  11        9.89        5.84      6.44 o 
  -6   2  11       45.99       46.81      8.61 o 
  -5   2  11       83.15       75.90      6.95 o 
  -4   2  11      154.27      135.10      7.19 o 
  -3   2  11      627.35      596.28     11.88 o 
  -2   2  11      102.73       98.64      5.21 o 
  -1   2  11      375.05      377.19      9.39 o 
   0   2  11        6.93        7.62      2.19 o 
   1   2  11        6.04        3.76      1.67 o 
   2   2  11      171.48      174.70      7.24 o 
   3   2  11       78.61       83.60      5.74 o 
   4   2  11       70.15       66.64      5.51 o 
   5   2  11       41.53       48.49      4.94 o 
  -8   3  11       74.63       71.03      9.31 o 
  -7   3  11       30.17       32.80      6.24 o 
  -6   3  11        0.50       -0.84      2.99 o 
  -5   3  11       45.30       43.32      5.15 o 
  -4   3  11      134.50      143.71      6.46 o 
  -3   3  11      578.91      583.34     12.15 o 
  -2   3  11        6.35        6.30      2.84 o 
  -1   3  11        9.15        7.55      2.54 o 
   0   3  11       14.95       19.75      2.85 o 
   1   3  11      395.48      365.79      8.27 o 
   2   3  11       20.82       21.01      2.62 o 
   3   3  11      355.70      341.15      9.86 o 
   4   3  11       48.44       58.20      5.29 o 
   5   3  11        0.40       -1.41      3.46 o 
  -7   4  11        1.62        5.01      3.73 o 
  -6   4  11       97.57       96.85      7.45 o 
  -5   4  11        0.93        0.59      2.19 o 
  -4   4  11       62.35       62.76      5.32 o 
  -3   4  11       62.89       56.50      5.03 o 
  -2   4  11      180.76      181.53      7.25 o 
  -1   4  11      729.11      750.31     19.46 o 
   0   4  11       33.25       29.32      3.55 o 
   1   4  11      756.65      751.12     14.16 o 
   2   4  11       40.17       36.92      3.88 o 
   3   4  11       24.83       27.19      3.66 o 
   4   4  11        0.65        7.59      2.82 o 
   5   4  11       59.51       70.77      7.24 o 
  -7   5  11       40.04       30.32      4.86 o 
  -6   5  11       92.85       89.39      6.61 o 
  -5   5  11        0.01        3.30      2.29 o 
  -4   5  11      239.48      230.89      8.59 o 
  -3   5  11      478.41      455.75     11.54 o 
  -2   5  11      181.55      178.75      7.45 o 
  -1   5  11     1155.09     1100.02     21.29 o 
   0   5  11        8.24        9.61      3.41 o 
   1   5  11      167.58      176.42      7.25 o 
   2   5  11       25.99       26.00      4.07 o 
   3   5  11       25.30       26.76      6.04 o 
   4   5  11      138.18      138.65     11.57 o 
  -6   6  11        0.05        2.40      2.31 o 
  -5   6  11        0.06        0.59      2.19 o 
  -4   6  11      168.89      173.24      7.88 o 
  -3   6  11      201.09      200.56      8.23 o 
  -2   6  11      172.65      169.57      9.68 o 
  -1   6  11       50.90       44.44      5.73 o 
   0   6  11       48.49       43.29     10.17 o 
   1   6  11        0.16        1.90      2.01 o 
   2   6  11      102.10      118.92      7.91 o 
   3   6  11        0.93        6.18      2.44 o 
   4   6  11       97.30      110.17      8.34 o 
  -6   7  11       35.50       36.70      6.34 o 
  -5   7  11      140.16      131.62      7.98 o 
  -4   7  11        0.88        3.60      2.31 o 
  -3   7  11        9.62       11.36      4.38 o 
  -2   7  11      164.56      154.49     11.64 o 
  -1   7  11      124.34      147.34      9.50 o 
   0   7  11      174.67      189.31     10.13 o 
   1   7  11       92.92       88.22      9.50 o 
   2   7  11      142.65      148.68     11.71 o 
   3   7  11       16.42       16.64      3.66 o 
  -5   8  11       38.75       55.70      8.91 o 
  -4   8  11        3.03        4.47      3.92 o 
  -3   8  11       39.60       40.39      6.06 o 
  -2   8  11        9.01       16.29      4.33 o 
  -1   8  11      135.29      120.81      9.15 o 
   0   8  11       17.88       16.85      4.47 o 
   1   8  11       50.48       54.60      8.09 o 
   2   8  11       18.38       34.98      6.59 o 
  -4   9  11       89.60      109.15     15.28 o 
  -3   9  11      137.78      160.02     20.41 o 
  -2   9  11       49.44       56.79      7.02 o 
  -1   9  11       93.11      105.96      9.05 o 
   0   9  11       17.83       12.76     12.35 o 
   1   9  11       82.35      104.45     18.00 o 
  -8   0  12       56.51       66.67     13.74 o 
  -7   0  12       38.34       38.45      9.94 o 
  -6   0  12       56.89       63.86     11.64 o 
  -5   0  12        7.24        3.10      5.00 o 
  -4   0  12      679.94      652.69     27.88 o 
  -3   0  12      209.31      192.98      9.63 o 
  -2   0  12      579.08      570.99     16.09 o 
  -1   0  12      128.67      118.50      9.68 o 
   0   0  12        3.46        2.06      4.13 o 
   1   0  12       13.24       19.00      5.83 o 
   2   0  12       48.53       46.31      5.00 o 
   3   0  12      261.40      268.66     12.64 o 
   4   0  12        1.66        2.78      2.84 o 
   5   0  12        4.47       12.18      4.22 o 
  -8   1  12        7.30       18.26      5.56 o 
  -7   1  12        1.62        9.81      4.41 o 
  -6   1  12      460.55      428.74     17.49 o 
  -5   1  12      106.99       94.99      9.42 o 
  -4   1  12        0.97        0.98      3.36 o 
  -3   1  12      162.60      168.33     11.60 o 
  -2   1  12       98.83       95.69      8.72 o 
  -1   1  12       40.28       38.01      3.48 o 
   0   1  12       30.97       38.45      3.13 o 
   1   1  12      713.82      673.21     10.45 o 
   2   1  12       29.55       34.96      3.42 o 
   3   1  12        1.62        2.70      4.07 o 
   4   1  12       13.34       19.53      3.34 o 
   5   1  12       23.99       26.60      5.00 o 
  -7   2  12       31.28       37.39      7.32 o 
  -6   2  12        2.77        3.38      3.61 o 
  -5   2  12       91.56       94.22      9.41 o 
  -4   2  12       76.62       75.65      6.22 o 
  -3   2  12        0.04       -2.27      2.27 o 
  -2   2  12      187.92      186.37      7.25 o 
  -1   2  12       14.64       16.65      3.52 o 
   0   2  12      161.37      162.17      5.99 o 
   1   2  12        1.89        4.94      2.21 o 
   2   2  12       50.63       56.91      4.30 o 
   3   2  12       78.42       87.43      6.03 o 
   4   2  12       66.94       79.18      7.52 o 
   5   2  12      104.02      106.84      7.54 o 
  -7   3  12       89.70       75.24      9.41 o 
  -6   3  12       14.24       16.23      4.99 o 
  -5   3  12        9.77        8.85      5.41 o 
  -4   3  12      330.27      315.62     12.07 o 
  -3   3  12      430.04      448.41     11.06 o 
  -2   3  12      791.04      748.86     17.52 o 
  -1   3  12       25.78       24.17      3.14 o 
   0   3  12       96.00       88.83      6.09 o 
   1   3  12      116.54      112.27      6.28 o 
   2   3  12       32.47       36.60      3.56 o 
   3   3  12        2.77       -0.57      1.95 o 
   4   3  12      100.67      105.63      7.05 o 
   5   3  12       61.29       59.01      9.39 o 
  -7   4  12       56.87       77.80      9.89 o 
  -6   4  12       23.58       21.79      4.05 o 
  -5   4  12       18.32       14.83      5.23 o 
  -4   4  12      219.92      213.47     11.96 o 
  -3   4  12      118.23      115.38      6.66 o 
  -2   4  12      171.11      153.17      7.21 o 
  -1   4  12       65.41       67.96      6.55 o 
   0   4  12        8.00        6.32      2.36 o 
   1   4  12      146.30      135.67      6.79 o 
   2   4  12        0.01        2.86      2.31 o 
   3   4  12       11.55       17.57      3.01 o 
   4   4  12       28.06       24.16      6.14 o 
  -7   5  12        0.09       -2.89      2.89 o 
  -6   5  12      176.24      183.46      9.45 o 
  -5   5  12       10.02        6.05      2.72 o 
  -4   5  12       20.80       30.16      4.17 o 
  -3   5  12       42.50       54.42      5.27 o 
  -2   5  12        0.01       -1.13      2.76 o 
  -1   5  12      104.02       87.40      7.46 o 
   0   5  12      131.59      121.15      8.32 o 
   1   5  12      105.54       94.71      6.26 o 
   2   5  12      124.10      125.68      8.17 o 
   3   5  12        8.54       18.63      5.32 o 
   4   5  12        4.98        6.17      2.91 o 
  -6   6  12        4.79        4.36      2.98 o 
  -5   6  12        4.45        3.43      2.57 o 
  -4   6  12       62.43       63.04      5.74 o 
  -3   6  12       23.23       29.64      5.15 o 
  -2   6  12       10.82       15.16      4.49 o 
  -1   6  12       68.91       81.30      7.49 o 
   0   6  12       16.82       12.95      4.11 o 
   1   6  12        5.08       12.81      3.73 o 
   2   6  12       46.11       52.31      5.76 o 
   3   6  12       17.59       21.13      3.81 o 
  -5   7  12        0.37        0.07      2.63 o 
  -4   7  12        0.16        2.49      3.33 o 
  -3   7  12       33.18       48.53      6.62 o 
  -2   7  12       69.45       63.09      6.96 o 
  -1   7  12        0.05        4.32      3.00 o 
   0   7  12      151.59      153.80      9.82 o 
   1   7  12        6.09       -0.02      3.66 o 
   2   7  12        4.69       12.07      4.54 o 
   3   7  12       32.87       44.41      5.76 o 
  -4   8  12       10.43       22.55      7.32 o 
  -3   8  12       18.23       20.55      4.70 o 
  -2   8  12        3.40        6.20      3.52 o 
  -1   8  12       29.88       37.81      5.78 o 
   0   8  12        8.91       13.27      3.85 o 
   1   8  12       59.38       79.38     14.61 o 
  -2   9  12        1.00       10.82      6.63 o 
  -1   9  12        8.23       14.46      4.33 o 
  -7   1  13      200.65      207.36     13.83 o 
  -6   1  13       23.78       19.84      5.61 o 
  -5   1  13      136.93      152.90     11.70 o 
  -4   1  13       81.24       75.95      8.77 o 
  -3   1  13        0.32        3.37      2.66 o 
  -2   1  13       26.43       32.85      3.92 o 
  -1   1  13       18.09       19.26      2.87 o 
   0   1  13       41.53       39.21      5.74 o 
   1   1  13      157.57      176.26      5.71 o 
   2   1  13       76.98       79.59      5.06 o 
   3   1  13        0.06       -2.21      2.21 o 
   4   1  13      130.72      130.05      7.89 o 
  -7   2  13        9.09        0.72     11.01 o 
  -6   2  13        9.17        3.08      4.51 o 
  -5   2  13        0.04        0.88      3.52 o 
  -4   2  13        1.98        1.24      2.86 o 
  -3   2  13       53.84       59.24      5.99 o 
  -2   2  13        2.00       -1.25      2.65 o 
  -1   2  13       78.08       72.49      4.72 o 
   0   2  13       16.14       17.07      2.84 o 
   1   2  13      152.94      158.76      7.22 o 
   2   2  13       56.15       55.48      4.42 o 
   3   2  13       62.47       63.55      5.40 o 
   4   2  13        0.02       -0.83      3.44 o 
  -7   3  13        0.02       -3.54      3.86 o 
  -6   3  13        9.84        0.38      3.89 o 
  -5   3  13       20.08       23.61      4.16 o 
  -4   3  13       81.96       74.16      6.65 o 
  -3   3  13       19.12       18.37      3.94 o 
  -2   3  13       54.68       59.57      5.34 o 
  -1   3  13       10.18       11.74      3.19 o 
   0   3  13       54.94       50.91      5.71 o 
   1   3  13        0.18        1.25      2.13 o 
   2   3  13      215.52      214.55      8.20 o 
   3   3  13       68.23       91.56      6.44 o 
   4   3  13       26.24       30.07      4.28 o 
  -6   4  13       71.03       83.93      9.99 o 
  -5   4  13        1.24       -2.12      2.12 o 
  -4   4  13        0.11        7.20      2.86 o 
  -3   4  13        0.04       -0.21      2.45 o 
  -2   4  13      320.74      316.45     13.12 o 
  -1   4  13       51.00       52.81      6.13 o 
   0   4  13      229.16      225.76      9.96 o 
   1   4  13       57.99       50.14      4.95 o 
   2   4  13        7.46        6.25      2.84 o 
   3   4  13       98.83      107.15      8.31 o 
   4   4  13       42.04       51.16      6.34 o 
  -6   5  13       32.23       41.19      5.78 o 
  -5   5  13       25.84       32.35      4.98 o 
  -4   5  13       42.29       47.17      5.06 o 
  -3   5  13       33.41       37.94      4.59 o 
  -2   5  13       72.92       67.53      6.91 o 
  -1   5  13       66.89       89.76      7.85 o 
   0   5  13       27.15       37.59      5.29 o 
   1   5  13       17.81       12.55      3.57 o 
   2   5  13      214.90      205.54      9.83 o 
   3   5  13       67.42       76.74      7.83 o 
  -5   6  13      254.73      263.71     19.09 o 
  -4   6  13        4.96        5.59      2.87 o 
  -3   6  13      148.17      166.26     13.14 o 
  -2   6  13        8.01       13.94      4.26 o 
  -1   6  13       87.72       87.86      8.03 o 
   0   6  13        6.69       10.31      3.73 o 
   1   6  13       18.33       22.23      4.61 o 
   2   6  13       74.76       86.86      7.45 o 
  -4   7  13       13.41       19.46      4.85 o 
  -3   7  13        2.06        2.21      3.37 o 
  -2   7  13        1.79        5.31      3.55 o 
  -1   7  13      215.07      212.13     10.92 o 
   0   7  13       31.98       35.57      7.53 o 
   1   7  13        1.74        7.35      4.22 o 
   2   7  13       41.18       37.10      7.02 o 
  -3   8  13        4.15        8.96      4.04 o 
  -2   8  13      118.06      145.41     13.17 o 
  -1   8  13       89.55       90.89      8.80 o 
   0   8  13       98.55      130.11     12.08 o 
  -7   0  14        0.09        8.20      6.98 o 
  -6   0  14       16.57       12.84      8.08 o 
  -5   0  14      270.65      205.11     17.82 o 
  -4   0  14       37.33       38.03     10.23 o 
  -3   0  14      181.40      174.08     16.75 o 
  -2   0  14       25.25       20.69      5.15 o 
  -1   0  14        7.38        7.63      3.71 o 
   0   0  14       36.71       35.32      6.19 o 
   1   0  14       24.67       20.91      5.75 o 
   2   0  14      593.54      654.32     28.51 o 
   3   0  14      228.05      238.22     12.99 o 
   4   0  14       19.91       22.25      5.53 o 
  -7   1  14        1.02        0.80      4.64 o 
  -6   1  14       67.30       76.30      9.75 o 
  -5   1  14       29.03       28.31      6.81 o 
  -4   1  14        6.48       14.06      5.40 o 
  -3   1  14       95.53       87.68      7.07 o 
  -2   1  14      130.86      139.14      8.21 o 
  -1   1  14       32.80       37.98      4.42 o 
   0   1  14      197.39      187.38      6.74 o 
   1   1  14       28.15       33.66      5.62 o 
   2   1  14       64.05       63.07      4.89 o 
   3   1  14        1.67        2.15      2.18 o 
  -6   2  14        5.46        6.74      8.20 o 
  -5   2  14      125.59      125.50     11.48 o 
  -4   2  14        0.09       -5.03      5.33 o 
  -3   2  14       40.43       31.53      4.81 o 
  -2   2  14        0.98        3.89      3.26 o 
  -1   2  14      885.74      909.10     14.21 o 
   0   2  14        2.04        4.57      2.37 o 
   1   2  14       48.72       53.27      5.31 o 
   2   2  14        8.79        6.72      2.44 o 
   3   2  14        0.11        0.51      2.11 o 
  -6   3  14       23.00       24.33      6.65 o 
  -5   3  14       63.75       71.30     10.40 o 
  -4   3  14       51.59       44.20      5.75 o 
  -3   3  14      246.06      242.72     10.40 o 
  -2   3  14       43.54       37.19      5.49 o 
  -1   3  14      221.26      212.96     10.44 o 
   0   3  14      126.31      122.21      6.89 o 
   1   3  14      221.96      238.48      8.67 o 
   2   3  14       19.86       20.70      3.89 o 
   3   3  14       85.00       98.54      8.24 o 
  -6   4  14        4.60       -0.41      4.21 o 
  -5   4  14       90.52       90.13      7.79 o 
  -4   4  14       10.12        8.00      3.23 o 
  -3   4  14        5.03       11.56      4.16 o 
  -2   4  14        3.93        5.47      3.39 o 
  -1   4  14       25.18       40.27      5.74 o 
   0   4  14        3.26        6.09      3.47 o 
   1   4  14        7.01        9.59      3.01 o 
   2   4  14       65.77       64.40      6.51 o 
   3   4  14        3.90       -1.49      3.91 o 
  -5   5  14        0.18        3.17      3.80 o 
  -4   5  14       13.55       18.35      4.19 o 
  -3   5  14       23.43       20.21      6.70 o 
  -2   5  14      126.08      129.27      9.07 o 
  -1   5  14      135.03      128.70      9.11 o 
   0   5  14       34.47       39.46      5.62 o 
   1   5  14        1.17        7.70      3.36 o 
   2   5  14       10.16       11.09      3.57 o 
  -5   6  14        0.06       -2.34      5.63 o 
  -4   6  14        0.01        6.06      3.43 o 
  -3   6  14       32.05       37.73      5.99 o 
  -2   6  14       39.77       37.12      5.65 o 
  -1   6  14        1.81        6.96      3.69 o 
   0   6  14        4.99       13.08      4.46 o 
   1   6  14        6.85       13.43      4.10 o 
  -3   7  14       14.72       21.07      5.22 o 
  -2   7  14       25.89       17.85      4.62 o 
  -1   7  14        3.31       -2.08      5.52 o 
   0   7  14        0.03        3.85      3.60 o 
  -6   1  15       66.38       74.49     10.03 o 
  -5   1  15       34.96       28.61      9.17 o 
  -4   1  15        0.82        0.45      4.64 o 
  -3   1  15      122.05      119.62     10.96 o 
  -2   1  15       55.18       45.34      5.83 o 
  -1   1  15       97.64      104.52      7.03 o 
   0   1  15        2.96        2.10      2.55 o 
   1   1  15       37.73       41.18      4.39 o 
   2   1  15        1.17       10.20      2.62 o 
   3   1  15       20.55       22.28      6.12 o 
  -6   2  15       17.13       18.69      6.57 o 
  -5   2  15       13.23        6.37      5.21 o 
  -4   2  15       78.67       84.30      9.93 o 
  -3   2  15       23.35       21.43      4.59 o 
  -2   2  15        2.81        3.82      3.32 o 
  -1   2  15        0.00       -0.88      4.36 o 
   0   2  15        0.67        2.06      2.81 o 
   1   2  15        0.07        3.09      2.40 o 
   2   2  15        0.00        0.07      1.99 o 
  -6   3  15        3.78        2.16      5.29 o 
  -5   3  15        0.26        3.91      5.05 o 
  -4   3  15       38.01       34.81      5.50 o 
  -3   3  15      129.73      111.67      8.64 o 
  -2   3  15        5.61        2.59      3.43 o 
  -1   3  15       18.33       23.24      6.07 o 
   0   3  15       12.41       16.10      4.06 o 
   1   3  15       63.18       58.53      5.51 o 
   2   3  15       17.22       24.72      4.68 o 
  -5   4  15        6.84       10.33      3.48 o 
  -4   4  15        5.50        3.34      4.67 o 
  -3   4  15       58.97       61.08      6.80 o 
  -2   4  15      157.45      155.23     12.46 o 
  -1   4  15       53.75       61.13      6.63 o 
   0   4  15       73.46       81.60      7.77 o 
   1   4  15       15.12       18.42      4.29 o 
   2   4  15       10.37       12.87      3.91 o 
  -4   5  15       21.29       27.05      9.99 o 
  -3   5  15       13.60       24.07      9.37 o 
  -2   5  15        6.24       11.58      3.96 o 
  -1   5  15        6.92        7.61      3.43 o 
   0   5  15        0.51        9.17      3.86 o 
   1   5  15       20.67       16.87      4.38 o 
  -3   6  15       24.11       50.61     10.94 o 
  -2   6  15       19.07       31.04      5.35 o 
  -1   6  15       24.69       23.20      5.00 o 
   0   6  15        5.90       10.91      6.28 o 
  -5   0  16       17.60       14.45      9.37 o 
  -4   0  16       10.64        6.10      7.37 o 
  -3   0  16       62.85       55.17     12.74 o 
  -2   0  16        6.18        2.49      8.32 o 
  -1   0  16       92.34       87.31      9.09 o 
   0   0  16        6.81        6.31      4.27 o 
   1   0  16      189.46      196.88     16.41 o 
   2   0  16       80.16       97.94     15.01 o 
  -5   1  16        5.41       13.05      6.30 o 
  -4   1  16       76.15       69.32     12.74 o 
  -3   1  16        9.57       11.60      5.94 o 
  -2   1  16       16.09       27.97      5.25 o 
  -1   1  16        6.08        7.56      3.82 o 
   0   1  16       16.01       22.59      6.90 o 
   1   1  16        0.00        8.13      3.48 o 
   2   1  16        0.88       -1.74      3.48 o 
  -5   2  16        6.44        6.88      7.45 o 
  -4   2  16        0.00       -2.98      8.28 o 
  -3   2  16        3.58        3.37      6.39 o 
  -2   2  16      224.47      223.82     10.54 o 
  -1   2  16       49.89       53.94     12.35 o 
   0   2  16       88.05       92.82      7.90 o 
   1   2  16        8.86        7.70      3.47 o 
  -5   3  16       44.44       50.55      9.65 o 
  -4   3  16      298.07      321.28     16.73 o 
  -3   3  16       10.43        4.80      4.12 o 
  -2   3  16      101.20       87.91      9.99 o 
  -1   3  16        0.67        7.34      4.88 o 
   0   3  16       25.85       23.83      6.24 o 
   1   3  16       50.59       64.21      6.04 o 
  -4   4  16        1.04       -2.01      2.87 o 
  -3   4  16        4.65        3.70      4.20 o 
  -2   4  16        8.04       25.65      7.31 o 
  -1   4  16        1.83        6.10      4.44 o 
   0   4  16        8.35       15.35      4.33 o 
  -3   5  16        1.21       13.65     10.06 o 
  -2   5  16       15.57       11.20      5.63 o 
  -1   5  16       29.36       35.30      5.45 o 
  -4   1  17        7.14        3.93      6.52 o 
  -3   1  17        5.26        6.13      7.14 o 
  -2   1  17       86.12       65.45     16.37 o 
  -1   1  17       23.57       23.03      5.34 o 
   0   1  17       39.56       48.84      6.27 o 
  -3   2  17        2.09        1.19      5.55 o 
  -2   2  17        5.74       -2.59      3.15 o 
  -1   2  17        1.04        3.22      4.28 o 
   0   2  17        0.08       10.99      9.42 o 
  -3   3  17       30.85       31.84      8.14 o 
  -2   3  17        0.00        7.70      4.23 o 
  -1   3  17        6.50       15.17      5.20 o 
                                                 
